# Supplementary material for: DNA Methylation Signature of Post-injury Neointimal Cells During Vascular Remodeling in the Rat Balloon Injury Model
Source: Mol Biol (Los Angel). Author manuscript; Available in PMC 2016 Nov 15. (PMC5110257; doi:10.4172/2168-9547.1000163)
Supplement: Suppl Table 4 [file NIHMS796171-supplement-Suppl_Table_4.xlsx]

## Sheet: Table 4(a)
Table 4(a) - Distribution of DMR per chromosome (Neo-intimal SMC vs Un-injured)
Chromosome	# Hypomethylated	% Hypomethylated	# Hypermethylated	% Hypermethylated
chr1	51	4.43	58	5.04
chr2	25	5.48	28	6.14
chr3	15	4.87	17	5.52
chr4	17	5.8	20	6.83
chr5	16	5.48	20	6.85
chr6	15	5.58	17	6.32
chr7	21	6	15	4.29
chr8	19	7.88	12	4.98
chr9	12	4.71	16	6.27
chr10	14	5.24	20	7.49
chr11	6	4.41	6	4.41
chr12	6	2.86	16	7.62
chr13	21	7.24	11	3.79
chr14	24	7.89	17	5.59
chr15	7	3.04	15	6.52
chr16	7	4.02	6	3.45
chr17	13	4.44	14	4.78
chr18	8	5.06	12	7.59
chr19	1	0.63	10	6.33
chr20	9	5.42	12	7.23
chrM	2	12.5	0	0
chrX	4	2.94	7	5.15

## Sheet: Table 4(b)
Table 4. Distribution of DMR across different chromosomes.
Chromosome	# Hypomethylated	% Hypomethylated	# Hypermethylated	% Hypermethylated	Notes
chr1	21	6.4	4	1.22	DMR between neointimal cells and PBMC/BMMC
chr2	0	0	1	0.97	DMR between neointimal cells and PBMC/BMMC
chr3	0	0	1	1.37	DMR between neointimal cells and PBMC/BMMC
chr4	3	3.9	1	1.3	DMR between neointimal cells and PBMC/BMMC
chr5	0	0	2	3.33	DMR between neointimal cells and PBMC/BMMC
chr6	2	4.44	0	0	DMR between neointimal cells and PBMC/BMMC
chr7	1	1.49	1	1.49	DMR between neointimal cells and PBMC/BMMC
chr8	2	5.13	0	0	DMR between neointimal cells and PBMC/BMMC
chr9	2	4.44	0	0	DMR between neointimal cells and PBMC/BMMC
chr10	0	0	1	2.17	DMR between neointimal cells and PBMC/BMMC
chr11	0	0	0	0	DMR between neointimal cells and PBMC/BMMC
chr12	0	0	1	1.69	DMR between neointimal cells and PBMC/BMMC
chr13	2	2.5	1	1.25	DMR between neointimal cells and PBMC/BMMC
chr14	3	4.35	2	2.9	DMR between neointimal cells and PBMC/BMMC
chr15	0	0	1	2.13	DMR between neointimal cells and PBMC/BMMC
chr16	0	0	1	2.86	DMR between neointimal cells and PBMC/BMMC
chr17	1	1.54	2	3.08	DMR between neointimal cells and PBMC/BMMC
chr18	1	2.44	2	4.88	DMR between neointimal cells and PBMC/BMMC
chr19	0	0	1	3.33	DMR between neointimal cells and PBMC/BMMC
chr20	1	3.03	1	3.03	DMR between neointimal cells and PBMC/BMMC
chrM	7	77.78	0	0	DMR between neointimal cells and PBMC/BMMC
chrX	1	3.57	0	0	DMR between neointimal cells and PBMC/BMMC
chr1	51	4.43	58	5.04	DMR between neointimal cells and residential VSMC
chr2	25	5.48	28	6.14	DMR between neointimal cells and residential VSMC
chr3	15	4.87	17	5.52	DMR between neointimal cells and residential VSMC
chr4	17	5.8	20	6.83	DMR between neointimal cells and residential VSMC
chr5	16	5.48	20	6.85	DMR between neointimal cells and residential VSMC
chr6	15	5.58	17	6.32	DMR between neointimal cells and residential VSMC
chr7	21	6	15	4.29	DMR between neointimal cells and residential VSMC
chr8	19	7.88	12	4.98	DMR between neointimal cells and residential VSMC
chr9	12	4.71	16	6.27	DMR between neointimal cells and residential VSMC
chr10	14	5.24	20	7.49	DMR between neointimal cells and residential VSMC
chr11	6	4.41	6	4.41	DMR between neointimal cells and residential VSMC
chr12	6	2.86	16	7.62	DMR between neointimal cells and residential VSMC
chr13	21	7.24	11	3.79	DMR between neointimal cells and residential VSMC
chr14	24	7.89	17	5.59	DMR between neointimal cells and residential VSMC
chr15	7	3.04	15	6.52	DMR between neointimal cells and residential VSMC
chr16	7	4.02	6	3.45	DMR between neointimal cells and residential VSMC
chr17	13	4.44	14	4.78	DMR between neointimal cells and residential VSMC
chr18	8	5.06	12	7.59	DMR between neointimal cells and residential VSMC
chr19	1	0.63	10	6.33	DMR between neointimal cells and residential VSMC
chr20	9	5.42	12	7.23	DMR between neointimal cells and residential VSMC
chrM	2	12.5	0	0	DMR between neointimal cells and residential VSMC
chrX	4	2.94	7	5.15	DMR between neointimal cells and residential VSMC
