# Supplementary material for: DNA Methylation Signature of Post-injury Neointimal Cells During Vascular Remodeling in the Rat Balloon Injury Model
Source: Mol Biol (Los Angel). Author manuscript; Available in PMC 2016 Nov 15. (PMC5110257; doi:10.4172/2168-9547.1000163)
Supplement: Suppl Table 5 [file NIHMS796171-supplement-Suppl_Table_5.xlsx]

## Sheet: Table 5-DMR NSMC vs RSMC uniq
Table 5. Genes associated with unique DMRs between neointimal cells and residential VSMCs.
Gene ID	Symbol	Entrez Gene Name	Location	Type(s)
NM_199377	ABCC12	ATP-binding cassette, sub-family C (CFTR/MRP), member 12	Cytoplasm	transporter
NM_031013	ABCC6	ATP-binding cassette, sub-family C (CFTR/MRP), member 6	Plasma Membrane	transporter
NM_001077635	ACBD5	acyl-CoA binding domain containing 5	Nucleus	other
NM_017340	ACOX1	acyl-CoA oxidase 1, palmitoyl	Cytoplasm	enzyme
NM_001134901	ACPP	acid phosphatase, prostate	Extracellular Space	phosphatase
NM_001025049	ACRBP	acrosin binding protein	Extracellular Space	other
NM_001106524	ACSS1	acyl-CoA synthetase short-chain family member 1	Cytoplasm	enzyme
NM_001271445	ADAMTS10	ADAM metallopeptidase with thrombospondin type 1 motif, 10	Extracellular Space	peptidase
NM_012739	ADRA2A	adrenoceptor alpha 2A	Plasma Membrane	G-protein coupled receptor
NM_138506	ADRA2C	adrenoceptor alpha 2C	Plasma Membrane	G-protein coupled receptor
NM_017135	AK4	adenylate kinase 4	Cytoplasm	kinase
NM_001013413	ALS2	amyotrophic lateral sclerosis 2 (juvenile)	Cytoplasm	other
NM_031717	AMOTL2	angiomotin like 2	Plasma Membrane	other
NM_022217	AMPH	amphiphysin	Plasma Membrane	other
NM_001047092	AMZ1	archaelysin family metallopeptidase 1	Other	peptidase
NM_001191807	ANKRD44	ankyrin repeat domain 44	Other	other
NM_001134969	ANKRD6	ankyrin repeat domain 6	Nucleus	transcription regulator
NM_001013200	Anp32e	acidic (leucine-rich) nuclear phosphoprotein 32 family, member E	Cytoplasm	other
NM_001017492	APOBEC4	apolipoprotein B mRNA editing enzyme, catalytic polypeptide-like 4 (putative)	Other	other
NM_001191693	ARHGAP21	Rho GTPase activating protein 21	Cytoplasm	other
NM_001007005	ARHGDIA	Rho GDP dissociation inhibitor (GDI) alpha	Cytoplasm	other
NM_001127591	ARHGEF16	Rho guanine nucleotide exchange factor (GEF) 16	Cytoplasm	other
NM_001135046	ARPP21	cAMP-regulated phosphoprotein, 21kDa	Cytoplasm	other
NM_001106458	BCAS2	breast carcinoma amplified sequence 2	Nucleus	other
NM_001108940	BHLHE22	basic helix-loop-helix family, member e22	Nucleus	transcription regulator
NM_022684	BID	BH3 interacting domain death agonist	Cytoplasm	other
NM_001106601	BOLA3	bolA family member 3	Other	other
NM_001191917	BTAF1	BTAF1 RNA polymerase II, B-TFIID transcription factor-associated, 170kDa	Nucleus	transcription regulator
NM_017258	BTG1	B-cell translocation gene 1, anti-proliferative	Nucleus	transcription regulator
NM_001108766	C15orf61	chromosome 15 open reading frame 61	Other	other
NM_001109028	C16orf91	chromosome 16 open reading frame 91	Other	other
NM_001105959	C1orf21	chromosome 1 open reading frame 21	Other	other
NM_001134616	C1orf52	chromosome 1 open reading frame 52	Nucleus	other
NM_019262	C1QB	complement component 1, q subcomponent, B chain	Extracellular Space	other
NM_001105949	C1QL2	complement component 1, q subcomponent-like 2	Extracellular Space	other
NM_001191891	C1QTNF9B	C1q and tumor necrosis factor related protein 9B	Cytoplasm	other
NM_001109542	C20orf85	chromosome 20 open reading frame 85	Other	other
NM_022263	CABS1	calcium-binding protein, spermatid-specific 1	Extracellular Space	other
NM_022383	CAP1	CAP, adenylate cyclase-associated protein 1 (yeast)	Plasma Membrane	other
NM_001110808	CAPN12	calpain 12	Other	peptidase
NM_001164400	CCDC175	coiled-coil domain containing 175	Other	other
NM_001025052	CCER1	coiled-coil glutamate-rich protein 1	Other	other
NM_001005904	CCIN	calicin	Cytoplasm	other
NM_019195	CD47	CD47 molecule	Plasma Membrane	transmembrane receptor
NM_001113751	CDK2AP1	cyclin-dependent kinase 2 associated protein 1	Nucleus	other
NM_024488	CDK5RAP3	CDK5 regulatory subunit associated protein 3	Nucleus	other
NM_031242	CDS1	CDP-diacylglycerol synthase (phosphatidate cytidylyltransferase) 1	Cytoplasm	enzyme
NM_031755	CEACAM1	carcinoembryonic antigen-related cell adhesion molecule 1 (biliary glycoprotein)	Plasma Membrane	other
NM_001191697	CEP120	centrosomal protein 120kDa	Cytoplasm	other
NM_133586	Ces2c (includes others)	carboxylesterase 2C	Other	enzyme
NM_001109075	CFAP126	cilia and flagella associated protein 126	Other	other
NM_001015019	CHCHD2	coiled-coil-helix-coiled-coil-helix domain containing 2	Cytoplasm	other
NM_001107523	CHD2	chromodomain helicase DNA binding protein 2	Nucleus	enzyme
NM_001134880	CHRAC1	chromatin accessibility complex 1	Nucleus	enzyme
NM_001106058	CLDN10	claudin 10	Plasma Membrane	other
NM_176078	CLIC6	chloride intracellular channel 6	Plasma Membrane	ion channel
NM_031745	Clip1	CAP-GLY domain containing linker protein 1	Cytoplasm	other
NM_173154	CLMP	CXADR-like membrane protein	Plasma Membrane	other
NM_019299	CLTC	clathrin, heavy chain (Hc)	Plasma Membrane	other
NM_053746	CNTN5	contactin 5	Plasma Membrane	other
NM_032061	CNTNAP1	contactin associated protein 1	Plasma Membrane	other
NM_001107616	CPNE5	copine V	Plasma Membrane	other
NM_001005562	CREB3L1	cAMP responsive element binding protein 3-like 1	Nucleus	transcription regulator
NM_001244867	CRIP1	cysteine-rich protein 1 (intestinal)	Cytoplasm	other
NM_001106573	CRYGN	crystallin, gamma N	Other	other
NM_012838	CSTB	cystatin B (stefin B)	Cytoplasm	peptidase
NM_001107586	CSTF2T	cleavage stimulation factor, 3' pre-RNA, subunit 2, 64kDa, tau variant	Nucleus	other
NM_053335	CTBP2	C-terminal binding protein 2	Nucleus	transcription regulator
NM_001106865	Ctdspl	CTD (carboxy-terminal domain, RNA polymerase II, polypeptide A) small phosphatase-like	Cytoplasm	other
NM_022266	CTGF	connective tissue growth factor	Extracellular Space	growth factor
NM_053357	CTNNB1	catenin (cadherin-associated protein), beta 1, 88kDa	Nucleus	transcription regulator
NM_031560	CTSK	cathepsin K	Cytoplasm	peptidase
NM_022205	CXCR4	chemokine (C-X-C motif) receptor 4	Plasma Membrane	G-protein coupled receptor
NM_001044770	Cyp4a14	cytochrome P450, family 4, subfamily a, polypeptide 14	Cytoplasm	enzyme
NM_001107464	DACT2	dishevelled-binding antagonist of beta-catenin 2	Cytoplasm	other
NM_001107335	DAPK1	death-associated protein kinase 1	Cytoplasm	kinase
NM_001109414	DAZ2	deleted in azoospermia 2	Cytoplasm	translation regulator
NM_001013107	Dazap2	DAZ associated protein 2	Nucleus	other
NM_001014156	DBNDD1	dysbindin (dystrobrevin binding protein 1) domain containing 1	Other	other
NM_001007724	DCAKD	dephospho-CoA kinase domain containing	Cytoplasm	other
NM_001107651	DEPDC1B	DEP domain containing 1B	Cytoplasm	other
NM_001106185	DHX38	DEAH (Asp-Glu-Ala-His) box polypeptide 38	Nucleus	enzyme
NM_001109007	DIS3L2	DIS3 like 3'-5' exoribonuclease 2	Cytoplasm	enzyme
NM_031025	DLAT	dihydrolipoamide S-acetyltransferase	Cytoplasm	enzyme
NM_001015006	DMAP1	DNA methyltransferase 1 associated protein 1	Nucleus	transcription regulator
NM_012698	Dmd	dystrophin	Plasma Membrane	other
NM_001191761	DMRTB1	DMRT-like family B with proline-rich C-terminal, 1	Nucleus	transcription regulator
NM_001014222	Dmrtc1c1/Dmrtc1c2	DMRT-like family C1c2	Other	other
NM_001034032	DNAJC12	DnaJ (Hsp40) homolog, subfamily C, member 12	Other	other
NM_001105759	DOCK9	dedicator of cytokinesis 9	Cytoplasm	other
NM_053769	DUSP1	dual specificity phosphatase 1	Nucleus	phosphatase
NM_178103	EDDM3B	epididymal protein 3B	Extracellular Space	other
NM_001077650	EDN3	endothelin 3	Extracellular Space	other
NM_001191091	EFCAB9	EF-hand calcium binding domain 9	Other	other
NM_001163921	EFCC1	EF-hand and coiled-coil domain containing 1	Other	other
NM_001122947	EFHC1	EF-hand domain (C-terminal) containing 1	Cytoplasm	other
NM_001108254	EGFL6	EGF-like-domain, multiple 6	Extracellular Space	other
NM_001017374	EIF4G2	eukaryotic translation initiation factor 4 gamma, 2	Cytoplasm	translation regulator
NM_001107406	ELAC1	elaC ribonuclease Z 1	Nucleus	enzyme
NM_001024768	ELF3	E74-like factor 3 (ets domain transcription factor, epithelial-specific )	Nucleus	transcription regulator
NM_001191796	ELOVL4	ELOVL fatty acid elongase 4	Cytoplasm	enzyme
NM_001191796	ELOVL4	ELOVL fatty acid elongase 4	Cytoplasm	enzyme
NM_053719	EMB	embigin	Plasma Membrane	other
NM_001007558	Emr4	EGF-like module containing, mucin-like, hormone receptor-like sequence 4	Plasma Membrane	other
NM_001106892	ENPP4	ectonucleotide pyrophosphatase/phosphodiesterase 4 (putative)	Cytoplasm	enzyme
NM_001276762	EPM2A	epilepsy, progressive myoclonus type 2A, Lafora disease (laforin)	Cytoplasm	phosphatase
NM_001008511	Esrra	estrogen related receptor, alpha	Nucleus	transcription regulator
NM_203336	ESRRG	estrogen-related receptor gamma	Nucleus	ligand-dependent nuclear receptor
NM_001004220	ETFB	electron-transfer-flavoprotein, beta polypeptide	Cytoplasm	transporter
NM_001134515	F830045P16Rik	RIKEN cDNA F830045P16 gene	Other	other
NM_012556	FABP1	fatty acid binding protein 1, liver	Cytoplasm	transporter
NM_130406	FAF1	Fas (TNFRSF6) associated factor 1	Nucleus	other
NM_001109547	FAM101A/ZNF664-FAM101A	family with sequence similarity 101, member A	Other	transporter
NM_001107448	FAM204A	family with sequence similarity 204, member A	Other	other
NM_001107287	FARP1	FERM, RhoGEF (ARHGEF) and pleckstrin domain protein 1 (chondrocyte-derived)	Plasma Membrane	other
NM_001127547	FBLN1	fibulin 1	Extracellular Space	other
NM_031825	FBN1	fibrillin 1	Extracellular Space	other
NM_001007690	FBXO30	F-box protein 30	Extracellular Space	other
NM_001011915	FERMT2	fermitin family member 2	Cytoplasm	other
NM_019306	Flt1/LOC100911280	FMS-related tyrosine kinase 1	Plasma Membrane	kinase
NM_001100822	FLT3	fms-related tyrosine kinase 3	Plasma Membrane	kinase
NM_001013146	FOSL2	FOS-like antigen 2	Nucleus	transcription regulator
NM_001013248	Foxb1	forkhead box B1	Nucleus	other
NM_134337	FOXD1	forkhead box D1	Nucleus	transcription regulator
NM_001106395	FOXO3	forkhead box O3	Nucleus	transcription regulator
NM_001170562	FRAT1	frequently rearranged in advanced T-cell lymphomas 1	Cytoplasm	other
NM_012561	FST	follistatin	Extracellular Space	other
NM_001012014	FTSJ3	FtsJ homolog 3 (E. coli)	Nucleus	enzyme
NM_031648	FXYD1	FXYD domain containing ion transport regulator 1	Plasma Membrane	ion channel
NM_017289	GABRD	gamma-aminobutyric acid (GABA) A receptor, delta	Plasma Membrane	ion channel
NM_080586	GABRG1	gamma-aminobutyric acid (GABA) A receptor, gamma 1	Plasma Membrane	ion channel
NM_012563	GAD2	glutamate decarboxylase 2 (pancreatic islets and brain, 65kDa)	Cytoplasm	enzyme
NM_001025053	GALNT4	polypeptide N-acetylgalactosaminyltransferase 4	Cytoplasm	enzyme
NM_001172063	GALNT6	polypeptide N-acetylgalactosaminyltransferase 6	Cytoplasm	enzyme
NM_001025148	GALNTL5	polypeptide N-acetylgalactosaminyltransferase-like 5	Cytoplasm	enzyme
NM_001170334	GFOD1	glucose-fructose oxidoreductase domain containing 1	Other	enzyme
NM_032075	GHSR	growth hormone secretagogue receptor	Plasma Membrane	G-protein coupled receptor
NM_001197092	Gje1	gap junction protein, epsilon 1	Other	other
NM_001105993	GLMN	glomulin, FKBP associated protein	Cytoplasm	other
NM_001004226	GLMP	glycosylated lysosomal membrane protein	Cytoplasm	transcription regulator
NM_001134630	Gm6657	predicted gene 6657	Other	other
NM_001007720	GORASP2	golgi reassembly stacking protein 2, 55kDa	Cytoplasm	other
NM_080411	GPR83	G protein-coupled receptor 83	Plasma Membrane	G-protein coupled receptor
NM_031623	GRB14	growth factor receptor-bound protein 14	Plasma Membrane	other
NM_012572	GRIK4	glutamate receptor, ionotropic, kainate 4	Plasma Membrane	ion channel
NM_001105712	GRM3	glutamate receptor, metabotropic 3	Plasma Membrane	G-protein coupled receptor
NM_013118	GUCA2A	guanylate cyclase activator 2A (guanylin)	Extracellular Space	other
NM_001145334	HCAR1	hydroxycarboxylic acid receptor 1	Plasma Membrane	G-protein coupled receptor
NM_001139507	HCFC1	host cell factor C1	Nucleus	transcription regulator
NM_024360	HES1	hes family bHLH transcription factor 1	Nucleus	transcription regulator
NM_001191845	HEY1	hes-related family bHLH transcription factor with YRPW motif 1	Nucleus	transcription regulator
NM_080902	HIGD1A	HIG1 hypoxia inducible domain family, member 1A	Cytoplasm	other
NM_001013056	HIST1H3E	histone cluster 1, H3e	Nucleus	other
NM_001004084	HLA-DQB1	major histocompatibility complex, class II, DQ beta 1	Plasma Membrane	other
NM_001077674	HLX	H2.0-like homeobox	Nucleus	transcription regulator
NM_013134	HMGCR	3-hydroxy-3-methylglutaryl-CoA reductase	Cytoplasm	enzyme
NM_017235	HSD17B7	hydroxysteroid (17-beta) dehydrogenase 7	Cytoplasm	enzyme
NM_013083	HSPA5	heat shock 70kDa protein 5 (glucose-regulated protein, 78kDa)	Cytoplasm	enzyme
NM_024351	HSPA8	heat shock 70kDa protein 8	Cytoplasm	enzyme
NM_001106263	HTATIP2	HIV-1 Tat interactive protein 2, 30kDa	Nucleus	transcription regulator
NM_012852	HTR1D	5-hydroxytryptamine (serotonin) receptor 1D, G protein-coupled	Plasma Membrane	G-protein coupled receptor
NM_024395	Htr5b	5-hydroxytryptamine (serotonin) receptor 5B	Plasma Membrane	G-protein coupled receptor
NM_001100572	IARS	isoleucyl-tRNA synthetase	Cytoplasm	enzyme
NM_133542	IGSF6	immunoglobulin superfamily, member 6	Plasma Membrane	transmembrane receptor
NM_053390	IL12A	interleukin 12A	Extracellular Space	cytokine
NM_021834	IL5	interleukin 5	Extracellular Space	cytokine
NM_001107330	IRX4	iroquois homeobox 4	Nucleus	transcription regulator
NM_001004263	ITGB6	integrin, beta 6	Plasma Membrane	other
NM_001270413	KANK2	KN motif and ankyrin repeat domains 2	Nucleus	transcription regulator
NM_001109250	KBTBD8	kelch repeat and BTB (POZ) domain containing 8	Other	other
NM_022293	KCNK13	potassium channel, two pore domain subfamily K, member 13	Plasma Membrane	ion channel
NM_019273	KCNMB1	potassium channel subfamily M regulatory beta subunit 1	Plasma Membrane	ion channel
NM_001105990	KIF21B	kinesin family member 21B	Cytoplasm	other
NM_001108350	KLHDC9	kelch domain containing 9	Other	other
NM_001108170	KLHL31	kelch-like family member 31	Other	other
NM_053538	LAPTM5	lysosomal protein transmembrane 5	Plasma Membrane	other
NM_012595	LDHB	lactate dehydrogenase B	Cytoplasm	enzyme
NM_001191000	LEMD3	LEM domain containing 3	Nucleus	other
NM_001037790	LENG8	leukocyte receptor cluster (LRC) member 8	Other	other
NM_020099	LEPROT	leptin receptor overlapping transcript	Plasma Membrane	other
NM_001013906	LHFPL5	lipoma HMGIC fusion partner-like 5	Plasma Membrane	other
NM_031048	LIFR	leukemia inhibitory factor receptor alpha	Plasma Membrane	transmembrane receptor
NM_001145456	LIMS1	LIM and senescent cell antigen-like domains 1	Plasma Membrane	other
NM_001109269	LIN28A	lin-28 homolog A (C. elegans)	Cytoplasm	other
NM_001105735	LITAF	lipopolysaccharide-induced TNF factor	Nucleus	transcription regulator
NM_001134464	LLPH	LLP homolog, long-term synaptic facilitation (Aplysia)	Extracellular Space	other
NM_001103363	LOC100125384/LOC100909825	hypothetical protein LOC100125384	Other	other
NR_037671	LOC100359649	selenoprotein K pseudogene	Other	other
NM_001009968	LOC100360856 (includes others)	similar to RIKEN cDNA 1700001E04	Other	other
NM_001025036	LOC100912029 (includes others)	similar to DNA segment, Chr 19, Brigham & Womens Genetics 1357 expressed	Cytoplasm	other
NM_001099462	LOC100912500 (includes others)	vomeronasal 2 receptor, 4	Other	other
NR_110713	LOC102549726	uncharacterized LOC102549726	Other	other
NM_147136	LOC257642	rRNA promoter binding protein	Nucleus	transcription regulator
NR_110638	LOC287004	Mg1 protein	Other	other
NM_001013993	LOC290508 (includes others)	similar to RIKEN cDNA 1700001F09	Other	other
NM_001008877	LOC362901	Ac1254	Other	other
NM_001047922	LOC498084	Ab2-093	Other	other
NM_001047928	LOC498339	LRRGT00190	Other	other
NM_001047941	LOC499530	hypothetical protein LOC499530	Other	other
NM_001012125	LOXL1	lysyl oxidase-like 1	Extracellular Space	enzyme
NM_001008338	LRRC8D	leucine rich repeat containing 8 family, member D	Plasma Membrane	G-protein coupled receptor
NM_153470	LZTS1	leucine zipper, putative tumor suppressor 1	Nucleus	transcription regulator
NM_153470	LZTS1	leucine zipper, putative tumor suppressor 1	Nucleus	transcription regulator
NM_001106456	MAB21L3	mab-21-like 3 (C. elegans)	Other	other
NM_022386	MAFG	v-maf avian musculoaponeurotic fibrosarcoma oncogene homolog G	Nucleus	transcription regulator
NM_001106965	MAGEB3	melanoma antigen family B3	Other	other
NM_019217	MAP1B	microtubule-associated protein 1B	Cytoplasm	other
NM_001109056	MB21D2	Mab-21 domain containing 2	Other	other
NM_001039005	MCOLN2	mucolipin 2	Plasma Membrane	ion channel
NM_001108644	MFAP5	microfibrillar associated protein 5	Extracellular Space	other
NM_001011931	Mill1	MHC I like leukocyte 1	Plasma Membrane	other
NM_001173556	MINOS1	mitochondrial inner membrane organizing system 1	Cytoplasm	other
NR_031865	mir-124	microRNA 124-1	Cytoplasm	microRNA
NR_031930	mir-218	microRNA 218-2	Cytoplasm	microRNA
NR_031790	mir-346	microRNA 346	Cytoplasm	microRNA
NM_031359	MKLN1	muskelin 1, intracellular mediator containing kelch motifs	Cytoplasm	other
NM_001162413	MOCS2	molybdenum cofactor synthesis 2	Cytoplasm	enzyme
NM_001002287	Mrgprb4/Mrgprb5	MAS-related GPR, member B5	Plasma Membrane	G-protein coupled receptor
NM_001002285	Mrgprx2l	MAS-related G protein-coupled receptor, member X2-like	Plasma Membrane	G-protein coupled receptor
NM_001106890	MRPL14	mitochondrial ribosomal protein L14	Cytoplasm	other
NM_001108879	MRPL36	mitochondrial ribosomal protein L36	Cytoplasm	other
NM_001108289	MRPS23	mitochondrial ribosomal protein S23	Cytoplasm	other
NM_001037209	MTERF4	mitochondrial transcription termination factor 4	Cytoplasm	other
NM_183332	MYADM	myeloid-associated differentiation marker	Nucleus	other
NM_001100983	Myl6l	myosin, light polypeptide 6, alkali, smooth muscle and non-muscle-like	Other	other
NM_001100885	MYL9	myosin, light chain 9, regulatory	Cytoplasm	other
NM_022856	NAB1	NGFI-A binding protein 1 (EGR1 binding protein 1)	Nucleus	transcription regulator
NM_001198562	NACA	nascent polypeptide-associated complex alpha subunit	Cytoplasm	transcription regulator
NM_001013059	NDFIP1	Nedd4 family interacting protein 1	Cytoplasm	other
NM_001047862	NDUFA8	NADH dehydrogenase (ubiquinone) 1 alpha subcomplex, 8, 19kDa	Cytoplasm	enzyme
NM_031783	NEFL	neurofilament, light polypeptide	Cytoplasm	other
NM_019207	NEUROG1	neurogenin 1	Nucleus	transcription regulator
NM_031567	NFIC	nuclear factor I/C (CCAAT-binding transcription factor)	Nucleus	transcription regulator
NM_031553	NFYB	nuclear transcription factor Y, beta	Nucleus	transcription regulator
NM_001277055	NGF	nerve growth factor (beta polypeptide)	Extracellular Space	growth factor
NM_001271381	NKD1	naked cuticle homolog 1 (Drosophila)	Other	other
NM_001109455	Nkx6-3	NK6 homeobox 3	Other	other
NM_001106220	Nlrp4a	NLR family, pyrin domain containing 4A	Cytoplasm	other
NM_001024260	NOSTRIN	nitric oxide synthase trafficking	Cytoplasm	transcription regulator
NM_012992	NPM1	nucleophosmin (nucleolar phosphoprotein B23, numatrin)	Nucleus	transcription regulator
NM_052980	NR1I2	nuclear receptor subfamily 1, group I, member 2	Nucleus	ligand-dependent nuclear receptor
NM_001034997	NRBP1	nuclear receptor binding protein 1	Nucleus	kinase
NM_178096	NREP	neuronal regeneration related protein	Cytoplasm	other
NM_001271118	NRG1	neuregulin 1	Extracellular Space	growth factor
NM_001109010	NUDT12	nudix (nucleoside diphosphate linked moiety X)-type motif 12	Cytoplasm	phosphatase
NM_001106760	NUDT14	nudix (nucleoside diphosphate linked moiety X)-type motif 14	Cytoplasm	phosphatase
NM_001024243	NUDT3	nudix (nucleoside diphosphate linked moiety X)-type motif 3	Cytoplasm	phosphatase
NM_053598	NUDT4	nudix (nucleoside diphosphate linked moiety X)-type motif 4	Cytoplasm	phosphatase
NM_053611	NUPR1	nuclear protein, transcriptional regulator, 1	Nucleus	transcription regulator
NM_001108285	NXN	nucleoredoxin	Nucleus	enzyme
NM_001108151	ODF3L1	outer dense fiber of sperm tails 3-like 1	Other	other
NM_001001277	Olfr1504	olfactory receptor 1504	Plasma Membrane	G-protein coupled receptor
NM_001000424	Olfr282	olfactory receptor 282	Plasma Membrane	G-protein coupled receptor
NM_001001074	Olfr788	olfactory receptor 788	Plasma Membrane	G-protein coupled receptor
NM_053848	OPCML	opioid binding protein/cell adhesion molecule-like	Plasma Membrane	other
NM_001107176	OPTC	opticin	Extracellular Space	other
NM_001184973	OSCAR	osteoclast associated, immunoglobulin-like receptor	Plasma Membrane	other
NM_012998	P4HB	prolyl 4-hydroxylase, beta polypeptide	Cytoplasm	enzyme
NM_017227	PADI4	peptidyl arginine deiminase, type IV	Cytoplasm	enzyme
NM_001008372	PAPD4	PAP associated domain containing 4	Nucleus	enzyme
NM_001108609	PARD6B	par-6 family cell polarity regulator beta	Plasma Membrane	other
NM_001107844	Paxip1	PAX interacting (with transcription-activation domain) protein 1	Nucleus	other
NM_001108377	PCK2	phosphoenolpyruvate carboxykinase 2 (mitochondrial)	Cytoplasm	kinase
NM_001107386	PDE6A	phosphodiesterase 6A, cGMP-specific, rod, alpha	Plasma Membrane	enzyme
NM_031081	PDPK1	3-phosphoinositide dependent protein kinase 1	Cytoplasm	kinase
NM_031769	PDXK	pyridoxal (pyridoxine, vitamin B6) kinase	Cytoplasm	kinase
NM_001034125	PER1	period circadian clock 1	Nucleus	other
NM_001105902	PEX11G	peroxisomal biogenesis factor 11 gamma	Cytoplasm	other
NM_214458	PHACTR2	phosphatase and actin regulator 2	Other	other
NM_001011953	PIGK	phosphatidylinositol glycan anchor biosynthesis, class K	Cytoplasm	peptidase
NM_001271975	PIGY	phosphatidylinositol glycan anchor biosynthesis, class Y	Plasma Membrane	other
NM_053742	PITPNB	phosphatidylinositol transfer protein, beta	Cytoplasm	transporter
NM_001109587	PLA2G2F	phospholipase A2, group IIF	Extracellular Space	enzyme
NM_001009353	PLA2G7	phospholipase A2, group VII (platelet-activating factor acetylhydrolase, plasma)	Extracellular Space	enzyme
NM_001108353	PLAC8	placenta-specific 8	Nucleus	other
NM_001106899	PLEKHB2	pleckstrin homology domain containing, family B (evectins) member 2	Other	other
NM_001108655	PLEKHF2	pleckstrin homology domain containing, family F (with FYVE domain) member 2	Cytoplasm	other
NM_001190999	PLEKHG1	pleckstrin homology domain containing, family G (with RhoGef domain) member 1	Extracellular Space	other
NM_013094	PLIN1	perilipin 1	Cytoplasm	other
NM_031084	PLS3	plastin 3	Cytoplasm	other
NM_001107881	PLXND1	plexin D1	Plasma Membrane	transmembrane receptor
NM_001108204	POLH	polymerase (DNA directed), eta	Nucleus	enzyme
NM_001105825	PPM1D	protein phosphatase, Mg2+/Mn2+ dependent, 1D	Cytoplasm	phosphatase
NM_021701	PPP3R2	protein phosphatase 3, regulatory subunit B, beta	Cytoplasm	phosphatase
NM_001106613	PPP4R2	protein phosphatase 4, regulatory subunit 2	Cytoplasm	other
NM_133312	PRDM4	PR domain containing 4	Nucleus	transcription regulator
NM_001276715	PRKD1	protein kinase D1	Cytoplasm	kinase
NM_001033710	PRSS16	protease, serine, 16 (thymus)	Extracellular Space	peptidase
NM_023976	PRX	periaxin	Nucleus	other
NM_001025689	PSMD14	proteasome (prosome, macropain) 26S subunit, non-ATPase, 14	Cytoplasm	peptidase
NM_001114405	PTP4A3	protein tyrosine phosphatase type IVA, member 3	Plasma Membrane	phosphatase
NM_134356	PTPRG	protein tyrosine phosphatase, receptor type, G	Plasma Membrane	phosphatase
NM_053594	PTPRR	protein tyrosine phosphatase, receptor type, R	Plasma Membrane	phosphatase
NM_001108603	Ptprt	protein tyrosine phosphatase, receptor type, T	Plasma Membrane	phosphatase
NM_001108507	PWWP2B	PWWP domain containing 2B	Nucleus	other
NM_001107023	RAB11FIP4	RAB11 family interacting protein 4 (class II)	Cytoplasm	other
NM_001108902	RAB32	RAB32, member RAS oncogene family	Cytoplasm	enzyme
NM_031574	RASA3	RAS p21 protein activator 3	Plasma Membrane	ion channel
NM_001191753	RASSF8	Ras association (RalGDS/AF-6) domain family (N-terminal) member 8	Extracellular Space	other
NM_175578	RCAN2	regulator of calcineurin 2	Other	other
NM_001083966	REV3L	REV3-like, polymerase (DNA directed), zeta, catalytic subunit	Nucleus	enzyme
NM_001106931	RGD1564712	RGD1564712	Other	other
NM_019340	RGS3	regulator of G-protein signaling 3	Nucleus	other
NM_019340	RGS3	regulator of G-protein signaling 3	Nucleus	other
NM_001191865	RIPK2	receptor-interacting serine-threonine kinase 2	Plasma Membrane	kinase
NR_046239	Rn45s	45S pre-ribosomal RNA	Other	other
NM_001013222	RND1	Rho family GTPase 1	Cytoplasm	enzyme
NM_001082410	RNF144A	ring finger protein 144A	Nucleus	other
NM_031112	RPS24	ribosomal protein S24	Cytoplasm	other
NM_001108048	Rps6ka5	ribosomal protein S6 kinase, polypeptide 5	Nucleus	kinase
NM_001008837	RT1-CE14	RT1 class I, locus CE14	Other	other
NM_001168332	RT1-M1-5	RT1 class I, M1, gene 5	Other	other
NM_017325	RUNX1	runt-related transcription factor 1	Nucleus	transcription regulator
NM_001278484	RUNX2	runt-related transcription factor 2	Nucleus	transcription regulator
NM_130425	RUNX3	runt-related transcription factor 3	Nucleus	transcription regulator
NM_147146	RWDD1	RWD domain containing 1	Other	other
NM_031765	RXRG	retinoid X receptor, gamma	Nucleus	ligand-dependent nuclear receptor
NM_001109187	S100vp (includes others)	S100 calcium-binding protein, ventral prostate	Other	other
NM_001172116	SAMD3	sterile alpha motif domain containing 3	Other	other
NM_001004241	SAMM50	SAMM50 sorting and assembly machinery component	Cytoplasm	other
NM_001271173	SBF1	SET binding factor 1	Plasma Membrane	phosphatase
NM_017247	SCN10A	sodium channel, voltage gated, type X alpha subunit	Plasma Membrane	ion channel
NM_001108303	SDK2	sidekick cell adhesion molecule 2	Other	other
NM_001006978	SEC13	SEC13 homolog (S. cerevisiae)	Cytoplasm	transporter
NM_138879	SELE	selectin E	Plasma Membrane	transmembrane receptor
NM_001105948	SERPINB8	serpin peptidase inhibitor, clade B (ovalbumin), member 8	Cytoplasm	other
NM_001024903	SERTAD2	SERTA domain containing 2	Cytoplasm	transcription regulator
NM_001108125	SESN3	sestrin 3	Extracellular Space	other
NM_001109087	SHISA3	shisa family member 3	Other	other
NM_001145175	SHISA7	shisa family member 7	Other	other
NM_001191908	SIX2	SIX homeobox 2	Nucleus	transcription regulator
NM_001172118	SLA2	Src-like-adaptor 2	Plasma Membrane	other
NM_001192015	SLC15A5	solute carrier family 15, member 5	Other	other
NM_198763	SLC1A4	solute carrier family 1 (glutamate/neutral amino acid transporter), member 4	Plasma Membrane	transporter
NM_001109515	SLC25A28	solute carrier family 25 (mitochondrial iron transporter), member 28	Cytoplasm	other
NM_001030032	SLC25A38	solute carrier family 25, member 38	Cytoplasm	other
NM_181639	SLC29A3	solute carrier family 29 (equilibrative nucleoside transporter), member 3	Plasma Membrane	transporter
NM_022853	SLC30A1	solute carrier family 30 (zinc transporter), member 1	Plasma Membrane	transporter
NM_001105985	SLC30A10	solute carrier family 30, member 10	Other	transporter
NM_012694	SLC6A3	solute carrier family 6 (neurotransmitter transporter), member 3	Plasma Membrane	transporter
NM_001107673	SLC7A11	solute carrier family 7 (anionic amino acid transporter light chain, xc- system), member 11	Plasma Membrane	transporter
NM_012652	SLC9A1	solute carrier family 9, subfamily A (NHE1, cation proton antiporter 1), member 1	Plasma Membrane	ion channel
NM_177481	SLCO3A1	solute carrier organic anion transporter family, member 3A1	Plasma Membrane	transporter
NM_001002835	SMOC1	SPARC related modular calcium binding 1	Extracellular Space	other
NM_001191619	Smok2b (includes others)	sperm motility kinase 2B	Other	kinase
NM_053605	SMPD3	sphingomyelin phosphodiesterase 3, neutral membrane (neutral sphingomyelinase II)	Cytoplasm	enzyme
NM_001005539	SMPDL3A	sphingomyelin phosphodiesterase, acid-like 3A	Extracellular Space	enzyme
NM_001108058	SPACA5/SPACA5B	sperm acrosome associated 5	Other	other
NM_001077682	SPESP1	sperm equatorial segment protein 1	Cytoplasm	other
NM_001127492	SPHKAP	SPHK1 interactor, AKAP domain containing	Cytoplasm	other
NM_001108533	SPOCK2	sparc/osteonectin, cwcv and kazal-like domains proteoglycan (testican) 2	Extracellular Space	other
NM_001134447	SPOPL	speckle-type POZ protein-like	Other	other
NM_001173344	SPRED3	sprouty-related, EVH1 domain containing 3	Extracellular Space	cytokine
NM_001108406	SPTLC1	serine palmitoyltransferase, long chain base subunit 1	Cytoplasm	enzyme
NM_001083933	SPX	spexin hormone	Nucleus	other
NM_001013990	SRD5A3	steroid 5 alpha-reductase 3	Cytoplasm	enzyme
NM_001100888	ST6GAL2	ST6 beta-galactosamide alpha-2,6-sialyltranferase 2	Cytoplasm	enzyme
NM_012813	ST8SIA1	ST8 alpha-N-acetyl-neuraminide alpha-2,8-sialyltransferase 1	Cytoplasm	enzyme
NM_053914	ST8SIA4	ST8 alpha-N-acetyl-neuraminide alpha-2,8-sialyltransferase 4	Cytoplasm	enzyme
NM_001107773	STK35	serine/threonine kinase 35	Cytoplasm	kinase
NM_001011965	STOM	stomatin	Plasma Membrane	other
NM_030843	STXBP5	syntaxin binding protein 5 (tomosyn)	Plasma Membrane	other
NM_001025131	SULT2A1	sulfotransferase family, cytosolic, 2A, dehydroepiandrosterone (DHEA)-preferring, member 1	Cytoplasm	enzyme
NM_053325	SYT8	synaptotagmin VIII	Cytoplasm	transporter
NM_001002854	TANC1	tetratricopeptide repeat, ankyrin repeat and coiled-coil containing 1	Plasma Membrane	other
NM_053305	TAS1R1	taste receptor, type 1, member 1	Plasma Membrane	G-protein coupled receptor
NM_001013245	TBCA	tubulin folding cofactor A	Cytoplasm	other
NM_001108173	TBX18	T-box 18	Nucleus	transcription regulator
NM_181638	TBX3	T-box 3	Nucleus	transcription regulator
NM_001024739	TEKT3	tektin 3	Cytoplasm	other
NM_001113750	Tesl	testis derived transcript-like	Other	other
NM_001134603	TEX26	testis expressed 26	Other	other
NM_001106847	TFDP2	transcription factor Dp-2 (E2F dimerization partner 2)	Nucleus	transcription regulator
NM_001007713	TMBIM1	transmembrane BAX inhibitor motif containing 1	Cytoplasm	other
NM_001039612	Tmbim7	transmembrane BAX inhibitor motif containing 7	Other	other
NM_001170399	TMEM130	transmembrane protein 130	Other	other
NM_001134536	TMEM132B	transmembrane protein 132B	Other	other
NM_001010961	TMEM17	transmembrane protein 17	Extracellular Space	other
NM_001080380	TMEM30B	transmembrane protein 30B	Other	other
NM_001135016	TMEM86A	transmembrane protein 86A	Other	other
NM_013044	TMOD1	tropomodulin 1	Cytoplasm	enzyme
NM_021261	TMSB10/TMSB4X	thymosin beta 10	Cytoplasm	other
NM_001135858	TMTC3	transmembrane and tetratricopeptide repeat containing 3	Other	other
NM_198781	TMUB1	transmembrane and ubiquitin-like domain containing 1	Extracellular Space	other
NM_001108826	TNIP1	TNFAIP3 interacting protein 1	Nucleus	other
NM_001107189	TNN	tenascin N	Plasma Membrane	other
NM_001034069	Tpm1	tropomyosin 1, alpha	Plasma Membrane	other
NM_057119	TRA2B	transformer 2 beta homolog (Drosophila)	Nucleus	other
NM_001106885	TREM1	triggering receptor expressed on myeloid cells 1	Plasma Membrane	transmembrane receptor
NM_001142944	TRIM43/TRIM43B	tripartite motif containing 43	Other	other
NM_001191801	TRIM71	tripartite motif containing 71, E3 ubiquitin protein ligase	Cytoplasm	enzyme
NM_207608	TRPA1	transient receptor potential cation channel, subfamily A, member 1	Plasma Membrane	transporter
NM_001191691	TRPC7	transient receptor potential cation channel, subfamily C, member 7	Plasma Membrane	ion channel
NM_001108478	TTC9B	tetratricopeptide repeat domain 9B	Other	other
NM_001135922	TTLL12	tubulin tyrosine ligase-like family member 12	Other	other
NM_001169136	TTLL2	tubulin tyrosine ligase-like family member 2	Other	other
NM_001024336	TUBA3E	tubulin, alpha 3e	Cytoplasm	other
NM_021691	TWIST2	twist family bHLH transcription factor 2	Nucleus	transcription regulator
NM_001107585	UHRF2	ubiquitin-like with PHD and ring finger domains 2, E3 ubiquitin protein ligase	Nucleus	enzyme
NM_001109020	UPK3BL	uroplakin 3B-like	Other	other
NM_001030025	UPP1	uridine phosphorylase 1	Cytoplasm	enzyme
NM_212521	Ush1c	Usher syndrome 1C	Plasma Membrane	other
NM_001134558	UVSSA	UV-stimulated scaffold protein A	Nucleus	other
NM_139336	UXS1	UDP-glucuronate decarboxylase 1	Cytoplasm	enzyme
NM_139336	UXS1	UDP-glucuronate decarboxylase 1	Cytoplasm	enzyme
NM_001099466	Vom2r58 (includes others)	vomeronasal 2 receptor, 59	Other	other
NM_145678	VPS4A	vacuolar protein sorting 4 homolog A (S. cerevisiae)	Cytoplasm	other
NM_019156	VTN	vitronectin	Extracellular Space	other
NM_001127390	WASH1	WAS protein family homolog 1	Cytoplasm	other
NM_001107705	WDR3	WD repeat domain 3	Cytoplasm	other
NM_001099340	WDR35	WD repeat domain 35	Cytoplasm	other
NM_001007616	WSB2	WD repeat and SOCS box containing 2	Other	other
NM_001024234	WSCD1	WSC domain containing 1	Other	other
NM_001012229	XKR9	XK, Kell blood group complex subunit-related family, member 9	Plasma Membrane	other
NM_181385	ZAR1	zygote arrest 1	Cytoplasm	other
NM_001034942	ZBTB44	zinc finger and BTB domain containing 44	Other	other
NM_001127558	ZFP2	ZFP2 zinc finger protein	Nucleus	other
NM_001013141	Zfp35	zinc finger protein 35	Nucleus	other
NM_001109019	Zic3	Zic family member 3	Other	transcription regulator
NM_001100698	ZNF131	zinc finger protein 131	Nucleus	transcription regulator
NM_001107813	ZNF217	zinc finger protein 217	Nucleus	transcription regulator
NM_001135084	ZNF322	zinc finger protein 322	Cytoplasm	other
NM_001009664	ZNF414	zinc finger protein 414	Other	other
