# Supplementary material for: DNA Methylation Signature of Post-injury Neointimal Cells During Vascular Remodeling in the Rat Balloon Injury Model
Source: Mol Biol (Los Angel). Author manuscript; Available in PMC 2016 Nov 15. (PMC5110257; doi:10.4172/2168-9547.1000163)
Supplement: Suppl Table 6 [file NIHMS796171-supplement-Suppl_Table_6.xlsx]

## Sheet: Table 6- Unique DMR Annotation
Table 6. Gene set enrichment analysis of the genes associated with the unique DMRs between neointimal cells and residential VSMCs.
Categories	Diseases or Functions Annotation	Genes	p-value
Amino Acid Metabolism, Drug Metabolism, Endocrine System Development and Function, Molecular Transport, Small Molecule Biochemistry	concentration of levothyroxine	CTSK,POMC,RUNX2,RXRG,SMPD3,TSHR	2.35E-03
Amino Acid Metabolism, Molecular Transport, Small Molecule Biochemistry	transport of acidic amino acid	ABCC1,ARL6IP5,SLC1A1,SLC7A11,SLC9A1	2.27E-03
Amino Acid Metabolism, Molecular Transport, Small Molecule Biochemistry	transport of L-glutamic acid	ARL6IP5,SLC1A1,SLC7A11,SLC9A1	3.36E-03
Amino Acid Metabolism, Molecular Transport, Small Molecule Biochemistry	transport of glutamine family amino acid	ARL6IP5,SLC1A1,SLC1A4,SLC7A11,SLC9A1	7.10E-03
Auditory and Vestibular System Development and Function, Cellular Development, Cellular Growth and Proliferation, Embryonic Development, Nervous System Development and Function, Organ Development, Organismal Development, Tissue Development	formation of hair cells	CTNNB1,HES1,HEY1,NEUROG1,NR2F1	6.62E-05
Auditory and Vestibular System Development and Function, Embryonic Development, Organ Development, Organismal Development, Tissue Development	development of inner ear	CTNNB1,FGFR2,HES1,HEY1,NEUROG1,NR2F1,NTF3,ROR2,SOX2,TBX18,WNT5A	2.19E-04
Auditory and Vestibular System Development and Function, Embryonic Development, Organ Development, Organismal Development, Tissue Development	development of ear	CTNNB1,FGFR2,HES1,HEY1,NEUROG1,NR2F1,NTF3,ROR2,SIX2,SOX2,TBX18,WNT5A	6.66E-04
Auditory and Vestibular System Development and Function, Embryonic Development, Organ Development, Organismal Development, Tissue Development	formation of cochlea	NTF3,SOX2,TBX18,WNT5A	6.58E-03
Auditory Disease, Inflammatory Disease	chronic otitis media	ADRA2A,ADRA2C	1.88E-03
Behavior	behavior	ACPP,ACSS1,ADRA2A,ADRA2C,ALS2,AMPH,ARL6IP5,ARX,BHLHE22,BTD,CACNA1B,CAPN12,CD47,CYP46A1,DUSP1,ELOVL4,EPM2A,FABP1,GABRD,GAD2,GHSR,GRM7,HMGCR,IL5,KCNC2,LIN28A,LMO4,MAFG,MAP1B,NFIC,NGF,NREP,NRG1,NTF3,PER1,POMC,PPP1R14C,PTPRG,RCAN2,RXRG,SALL3,SELE,SGK1,SLC6A3,SLC9A1,ST8SIA1,TMUB1,TRPA1,TSN	2.06E-03
Behavior	sleep pattern	CACNA1B,KCNC2,PER1,TMUB1	4.47E-03
Behavior	emotional behavior	ADRA2A,ADRA2C,ALS2,ARX,CACNA1B,CD47,GABRD,GAD2,GRM7,NGF,NREP,POMC,SLC6A3,SLC9A1,TSN	4.52E-03
Behavior, Nervous System Development and Function	spatial memory	ADRA2C,ARL6IP5,CYP46A1,GRM7,NGF,NRG1,NTF3,RCAN2,SGK1	1.21E-03
Cancer	Cancer	ABCC1,ABCC12,ABCC6,ACOX1,ACPP,ACRBP,ACSS1,ADAM28,ADAMTS10,ADRA2A,ADRA2C,AGPAT9,AK4,ALS2,AMOTL2,AMPH,ANKRD44,ANKRD6,API5,APOBEC4,ARHGAP21,ARHGAP26,ARHGDIA,ARHGEF16,ARL6,ARL6IP5,ARPP21,B9D2,BCAS2,BHLHE22,BID,BLK,BRCA2,BTAF1,BTD,BTG1,C10orf107,C16orf72,C18orf25,C1orf52,C1orf85,C1QL2,C20orf85,C3orf67,CABS1,CACNA1B,CAP1,CAPN12,CCBL2,CCDC175,CCER1,CCIN,CCNK,CD47,CDH2,CDH20,CDH8,CDK5RAP3,CDS1,CEACAM1,CE…	1.45E-04
Cancer	sphere formation of tumor cell lines	CTGF,CTNNB1,CXCR4,NRG1,SOX2	1.87E-04
Cancer	melanoma	ABCC1,ABCC12,ABCC6,ACRBP,ACSS1,ADAM28,ADAMTS10,AGPAT9,ALS2,AMPH,ARHGAP21,ARHGAP26,ARHGEF16,ARPP21,BID,BLK,BRCA2,BTAF1,BTD,C16orf72,C1orf85,C1QL2,C20orf85,C3orf67,CABS1,CACNA1B,CAP1,CAPN12,CCBL2,CCER1,CCIN,CD47,CDH2,CDH8,CDK5RAP3,CDS1,CEACAM1,CFAP126,CHD2,CLIC6,CLMP,CNTN5,CNTNAP1,COBL,COPB1,CREB3L1,CRIM1,CRYGN,CSTF2T,CTBP2,CTGF,CTIF,CTNNB1,CTSK,CUL1,CYP46A1,DAPK1,DDAH1,DHX38,DMRTB1,DOCK9,DOK6,EBF1…	6.04E-04
Cancer	growth of tumor	ABCC1,ADAM28,CD47,CEACAM1,CTGF,CTNNB1,CTSK,CUL1,CXCR4,DACT2,DAPK1,DUSP1,FGFR2,FLT3,FOXO3,FST,FUT8,GRM3,HES1,HMGCR,HSPA5,HSPA8,IL12A,IL5,ITGB6,KITLG,LITAF,LZTS1,MGMT,NGF,NPM1,NRG1,PPM1D,PTP4A3,RUNX1,RUNX2,SELE,SOX2,TWIST2,WNT5A	1.36E-03
Cancer	cell transformation	ACOX1,CLTC,CTNNB1,CYTH1,DAPK1,ELF3,FGFR2,FLT3,FOXO3,GNA12,HES1,HEY1,HTATIP2,MAX,Meis1,MXI1,NGF,NPM1,NRG1,PPM1D,RRAS2,RUNX1,SBF1,SMAD7,TBX3,TSHR,WNT5A	1.59E-03
Cancer	abdominal cancer	ABCC1,ABCC12,ABCC6,ACOX1,ACPP,ACRBP,ACSS1,ADAM28,ADAMTS10,ADRA2A,ADRA2C,AGPAT9,AK4,ALS2,AMOTL2,AMPH,ANKRD44,ANKRD6,API5,APOBEC4,ARHGAP21,ARHGDIA,ARL6,B9D2,BCAS2,BHLHE22,BLK,BRCA2,BTAF1,C10orf107,C18orf25,C1orf52,C1orf85,C20orf85,CABS1,CACNA1B,CAP1,CCDC175,CCER1,CCIN,CCNK,CD47,CDH2,CDH20,CDH8,CDK5RAP3,CDS1,CEACAM1,CEP120,CHD2,CHRAC1,CLIC6,CLTC,CNTN5,CNTNAP1,COBL,COPB1,CPNE5,CRIM1,CRIP1,CTBP2,CTGF,…	1.82E-03
Cancer	abdominal neoplasm	ABCC1,ABCC12,ABCC6,ACOX1,ACPP,ACRBP,ACSS1,ADAM28,ADAMTS10,ADRA2A,ADRA2C,AGPAT9,AK4,ALS2,AMOTL2,AMPH,ANKRD44,ANKRD6,API5,APOBEC4,ARHGAP21,ARHGAP26,ARHGDIA,ARL6,B9D2,BCAS2,BHLHE22,BLK,BRCA2,BTAF1,C10orf107,C18orf25,C1orf52,C1orf85,C20orf85,CABS1,CACNA1B,CAP1,CCDC175,CCER1,CCIN,CCNK,CD47,CDH2,CDH20,CDH8,CDK5RAP3,CDS1,CEACAM1,CEP120,CHD2,CHRAC1,CLIC6,CLTC,CNTN5,CNTNAP1,COBL,COPB1,CPNE5,CRIM1,CRIP1,CT…	2.34E-03
Cancer	benign neoplasia	ADRA2A,ADRA2C,CEACAM1,CTGF,CTNNB1,DAPK1,DUSP1,ESRRG,FBLN1,FBN1,FGFR2,FLT3,FOXO3,GLMN,HMGCR,HTATIP2,KITLG,LIFR,LZTS1,MAX,MGMT,MRPS23,NR1I2,NR2F1,NR5A2,PDCD10,PLA2G7,POMC,RCAN2,RXRG,SOX2,TFDP2,TGFBR3,TSHR,UBAC1,VTN	3.09E-03
Cancer	transformation of mesothelial cells	HES1,HEY1	3.70E-03
Cancer	development of carcinoma	ACOX1,CTNNB1,Esrra,FGFR2,HTATIP2,MGMT,SELE	4.41E-03
Cancer	growth of melanoma	CD47,CTGF,CUL1,GRM3,IL12A,MGMT	5.11E-03
Cancer	growth of malignant tumor	ADAM28,CD47,CTGF,CTNNB1,CUL1,CXCR4,DUSP1,FOXO3,GRM3,HES1,HMGCR,IL12A,IL5,KITLG,LITAF,LZTS1,MGMT,NGF,NPM1,NRG1,PPM1D,PTP4A3,RUNX2,WNT5A	5.47E-03
Cancer	leiomyomatosis	ADRA2A,ADRA2C,CTGF,DUSP1,ESRRG,FBLN1,FBN1,FGFR2,FLT3,LIFR,MAX,MRPS23,NR1I2,NR2F1,NR5A2,RXRG,UBAC1	5.52E-03
Cancer	solid tumor	ABCC1,ABCC12,ABCC6,ACOX1,ACPP,ACRBP,ACSS1,ADAM28,ADAMTS10,ADRA2A,ADRA2C,AGPAT9,AK4,ALS2,AMOTL2,AMPH,ANKRD44,ANKRD6,API5,APOBEC4,ARHGAP21,ARHGAP26,ARHGDIA,ARHGEF16,ARL6,ARPP21,B9D2,BCAS2,BHLHE22,BID,BLK,BRCA2,BTAF1,BTD,BTG1,C10orf107,C16orf72,C18orf25,C1orf52,C1orf85,C1QL2,C20orf85,C3orf67,CABS1,CACNA1B,CAP1,CAPN12,CCBL2,CCDC175,CCER1,CCIN,CCNK,CD47,CDH2,CDH20,CDH8,CDK5RAP3,CDS1,CEACAM1,CEP120,CFA…	6.49E-03
Cancer	development of tumor	ABCC1,ACOX1,CEACAM1,CTNNB1,CXCR4,Esrra,FGFR2,HTATIP2,IL12A,IL5,KITLG,MGMT,NRG1,PLAC8,PPM1D,RUNX1,RUNX2,SELE,SMPD3	7.65E-03
Cancer	neoplasia of carcinoma cell lines	CXCR4,DAPK1,FUT8,HTATIP2,ROR1	7.75E-03
Cancer	malignant solid tumor	ABCC1,ABCC12,ABCC6,ACOX1,ACPP,ACRBP,ACSS1,ADAM28,ADAMTS10,ADRA2A,ADRA2C,AGPAT9,AK4,ALS2,AMOTL2,AMPH,ANKRD44,ANKRD6,API5,APOBEC4,ARHGAP21,ARHGAP26,ARHGDIA,ARHGEF16,ARL6,ARPP21,B9D2,BCAS2,BHLHE22,BID,BLK,BRCA2,BTAF1,BTD,BTG1,C10orf107,C16orf72,C18orf25,C1orf52,C1orf85,C1QL2,C20orf85,C3orf67,CABS1,CACNA1B,CAP1,CAPN12,CCBL2,CCDC175,CCER1,CCIN,CCNK,CD47,CDH2,CDH20,CDH8,CDK5RAP3,CDS1,CEACAM1,CEP120,CFA…	8.13E-03
Cancer, Cell Death and Survival, Cellular Development, Cellular Function and Maintenance	self-renewal of cancer stem cells	FGFR2,NRG1,PPM1D	8.19E-04
Cancer, Cellular Development, Cellular Growth and Proliferation, Tumor Morphology	proliferation of cancer stem cells	CTNNB1,KITLG,NRG1,PPM1D	4.42E-04
Cancer, Cellular Development, Cellular Growth and Proliferation, Tumor Morphology	proliferation of tumor cells	ADAM28,CD47,CTNNB1,CUL1,CXCR4,DACT2,DUSP1,FOXO3,FST,GRM3,HES1,HMGCR,HSPA5,IL12A,IL5,KITLG,LITAF,LZTS1,MGMT,NGF,NPM1,NRG1,PPM1D,SOX2,WNT5A	8.00E-03
Cancer, Connective Tissue Disorders, Dental Disease, Gastrointestinal Disease, Skeletal and Muscular Disorders	ameloblastoma	CTNNB1,FGFR2	6.07E-03
Cancer, Dermatological Diseases and Conditions	basal-cell carcinoma	BRCA2,CTNNB1,PRKD1,RUNX1,RXRG,TSHR,WNT5A	2.65E-03
Cancer, Dermatological Diseases and Conditions	skin carcinoma	BRCA2,CTNNB1,FGFR2,HSPA5,PRKD1,RUNX1,RXRG,TSHR,WNT5A	4.08E-03
Cancer, Dermatological Diseases and Conditions	skin cancer	ADAMTS10,ARHGAP26,BLK,BRCA2,BTD,CABS1,CHD2,CNTN5,CTIF,CTNNB1,EDN3,EMB,FGFR2,GAD2,GRM3,GRM7,HSPA5,ITGB6,LPHN2,MXI1,NRG1,NTF3,OPTC,PLS3,PRKD1,PTPRU,RUNX1,RXRG,SCN10A,SFMBT2,SHOX2,SMOC1,SPHKAP,ST6GAL2,TNIP1,TNN,TSHR,WNT5A	7.86E-03
Cancer, Gastrointestinal Disease	digestive tract cancer	ABCC1,ABCC12,ABCC6,ACOX1,ACPP,ACRBP,ADAM28,ADAMTS10,ADRA2A,ADRA2C,AK4,ALS2,AMPH,ANKRD44,ANKRD6,API5,APOBEC4,ARHGAP21,ARHGDIA,ARL6,B9D2,BCAS2,BHLHE22,BLK,BRCA2,BTAF1,C10orf107,C18orf25,C1orf52,C1orf85,C20orf85,CABS1,CACNA1B,CCDC175,CCER1,CCIN,CCNK,CD47,CDH2,CDH20,CDH8,CDK5RAP3,CDS1,CEACAM1,CEP120,CHD2,CHRAC1,CLIC6,CLTC,CNTN5,CNTNAP1,COBL,CPNE5,CRIP1,CSTB,CTBP2,CTGF,CTNNB1,CTSK,CUL1,CXCR4,DACT2,DAP…	8.70E-04
Cancer, Gastrointestinal Disease	digestive organ tumor	ABCC1,ABCC12,ABCC6,ACOX1,ACPP,ACRBP,ADAM28,ADAMTS10,ADRA2A,ADRA2C,AK4,ALS2,AMPH,ANKRD44,ANKRD6,API5,APOBEC4,ARHGAP21,ARHGDIA,ARL6,B9D2,BCAS2,BHLHE22,BLK,BRCA2,BTAF1,C10orf107,C18orf25,C1orf52,C1orf85,C20orf85,CABS1,CACNA1B,CCDC175,CCER1,CCIN,CCNK,CD47,CDH2,CDH20,CDH8,CDK5RAP3,CDS1,CEACAM1,CEP120,CHD2,CHRAC1,CLIC6,CLTC,CNTN5,CNTNAP1,COBL,CPNE5,CRIP1,CSTB,CTBP2,CTGF,CTNNB1,CTSK,CUL1,CXCR4,DACT2,DAP…	1.09E-03
Cancer, Gastrointestinal Disease	Gastrointestinal Tract Cancer and Tumors	ACOX1,ACPP,ACRBP,ADAM28,ADRA2A,ADRA2C,AK4,ALS2,ANKRD44,ARHGAP21,ARHGDIA,BHLHE22,BLK,BRCA2,C20orf85,CABS1,CACNA1B,CCER1,CD47,CDH2,CDH8,CDS1,CEACAM1,CHD2,CHRAC1,CLIC6,CNTN5,CNTNAP1,COBL,CPNE5,CRIP1,CSTB,CTBP2,CTGF,CTNNB1,CUL1,CXCR4,DACT2,DAPK1,DLAT,DMRTB1,DOCK9,DUSP1,EBF1,EDDM3B,EFHC1,EGFL6,EIF4G2,FABP1,FBXO30,FGFR2,FLT3,FST,FUT8,GABRG1,GAD2,GALNT6,GALNTL5,GNA12,GORASP2,GRB14,GRIK4,GRM3,GRM7,HIGD1A…	1.95E-03
Cancer, Gastrointestinal Disease	gastrointestinal neoplasia	ACOX1,ACPP,ACRBP,ADAM28,ADRA2A,ADRA2C,AK4,ALS2,ANKRD44,ARHGAP21,ARHGDIA,BHLHE22,BLK,BRCA2,C20orf85,CABS1,CACNA1B,CCER1,CD47,CDH2,CDH8,CDS1,CEACAM1,CHD2,CHRAC1,CLIC6,CNTN5,CNTNAP1,COBL,CPNE5,CRIP1,CSTB,CTBP2,CTGF,CTNNB1,CUL1,CXCR4,DACT2,DAPK1,DLAT,DMRTB1,DOCK9,DUSP1,EBF1,EDDM3B,EFHC1,EGFL6,EIF4G2,ETFB,FABP1,FBXO30,FGFR2,FLT3,FST,FUT8,GABRG1,GAD2,GALNT6,GALNTL5,GNA12,GORASP2,GRB14,GRIK4,GRM3,GRM7,H…	2.11E-03
Cancer, Gastrointestinal Disease	gastrointestinal tract cancer	ACOX1,ACPP,ACRBP,ADAM28,ADRA2A,ADRA2C,AK4,ALS2,ANKRD44,ARHGAP21,ARHGDIA,BHLHE22,BLK,BRCA2,C20orf85,CABS1,CACNA1B,CCER1,CD47,CDH2,CDH8,CDS1,CEACAM1,CHD2,CHRAC1,CLIC6,CNTN5,CNTNAP1,COBL,CPNE5,CRIP1,CSTB,CTBP2,CTGF,CTNNB1,CUL1,CXCR4,DACT2,DAPK1,DLAT,DMRTB1,DOCK9,DUSP1,EBF1,EDDM3B,EFHC1,EGFL6,EIF4G2,FABP1,FBXO30,FGFR2,FLT3,FST,FUT8,GABRG1,GAD2,GALNT6,GALNTL5,GNA12,GORASP2,GRB14,GRIK4,GRM3,GRM7,HIGD1A…	2.44E-03
Cancer, Gastrointestinal Disease	upper gastrointestinal tract tumor	BRCA2,CDH2,CSTB,CTGF,CTNNB1,CXCR4,DAPK1,DUSP1,EBF1,EGFL6,ETFB,FGFR2,GNA12,GRM3,HMGCR,LZTS1,MFAP5,MGMT,NPM1,NR1I2,NRG1,P4HB,PPM1D,PRKD1,RXRG,SCN10A,SEMA6D,SIAH1,SIX2,SOX2,TFDP2,THBS4,TMED5,TRPA1,WNT5A,WSCD1,ZNF414	6.75E-03
Cancer, Gastrointestinal Disease, Hepatic System Disease	liver cancer	ABCC1,ABCC12,ABCC6,ACOX1,ACPP,ACRBP,ADAM28,ADAMTS10,ADRA2A,ADRA2C,ALS2,AMPH,API5,ARHGAP21,ARHGDIA,ARL6,B9D2,BCAS2,BRCA2,BTAF1,C10orf107,C18orf25,C1orf85,C20orf85,CACNA1B,CCDC175,CCIN,CCNK,CD47,CDH20,CDH8,CDK5RAP3,CEP120,CLTC,CNTN5,COBL,CTNNB1,CXCR4,DACT2,DAPK1,DCAKD,DDAH1,DHX38,DIS3L2,DLAT,DOCK9,DUPD1,EDN3,EFHC1,EIF4G2,ELAC1,ENPP4,EPM2A,ERAP1,Esrra,ESRRG,FABP1,FAF1,FARP1,FBN1,FBXO11,FGFR2,FLT3,FO…	1.62E-03
Cancer, Gastrointestinal Disease, Hepatic System Disease	liver tumor	ABCC1,ABCC12,ABCC6,ACOX1,ACPP,ACRBP,ADAM28,ADAMTS10,ADRA2A,ADRA2C,ALS2,AMPH,API5,ARHGAP21,ARHGDIA,ARL6,B9D2,BCAS2,BRCA2,BTAF1,C10orf107,C18orf25,C1orf85,C20orf85,CACNA1B,CCDC175,CCIN,CCNK,CD47,CDH20,CDH8,CDK5RAP3,CEP120,CLTC,CNTN5,COBL,CTNNB1,CXCR4,DACT2,DAPK1,DCAKD,DDAH1,DHX38,DIS3L2,DLAT,DOCK9,DUPD1,EDN3,EFHC1,EIF4G2,ELAC1,ENPP4,EPM2A,ERAP1,Esrra,ESRRG,FABP1,FAF1,FARP1,FBN1,FBXO11,FGFR2,FLT3,FO…	1.71E-03
Cancer, Hematological Disease, Immunological Disease, Organismal Injury and Abnormalities	normal karyotype acute myeloid leukemia	FLT3,NPM1	3.70E-03
Cancer, Hematological Disease, Immunological Disease, Organismal Injury and Abnormalities	myeloid leukemia	ABCC1,ARHGAP26,CTBP2,CTNNB1,FLT3,FOXO3,HES1,HEY1,HLX,Meis1,NPM1,PDPK1,PHACTR1,RPS24,RUNX1,RXRG	3.99E-03
Cancer, Organismal Injury and Abnormalities	lymphatic neoplasia	ABCC1,AMPH,ARHGAP26,ARL6IP5,BRCA2,BTG1,CNTNAP1,CTBP2,CTNNB1,CUL1,CXCR4,DOK6,EBF1,FGFR2,FLT3,FOXO3,GAD2,GRM3,HES1,HEY1,HLX,HMGCR,IL5,KCNC2,KCNK13,KIF21B,LPHN2,LZTS1,Meis1,MGMT,MXI1,NEFL,NOSTRIN,NPM1,NR1I2,PDPK1,PHACTR1,PPM1D,PPP3R2,ROR1,ROR2,RPS24,RUNX1,RXRG,SALL3,SGK1,SLC6A3,TNIP1,UVSSA,ZFP2	7.87E-03
Cancer, Respiratory Disease	neoplasia of lung cancer cell lines	CXCR4,DAPK1,FUT8,HTATIP2,ROR1	2.56E-03
Carbohydrate Metabolism, Small Molecule Biochemistry	activation of glycosaminoglycan	HTATIP2,VTN	1.88E-03
Cardiovascular Disease	disorder of artery	ABCC6,ADRA2A,ADRA2C,AMPH,ANKRD6,CACNA1B,CD47,CNTN5,CTNNB1,CTSK,CXCR4,DOCK9,ERAP1,FBN1,FERMT2,FLT3,FOXO3,Foxp1,GABRD,GABRG1,GFOD1,HABP2,HMGCR,HTATIP2,IL12A,IL5,LAPTM5,NTF3,PDPK1,PLA2G7,PLIN1,PLXND1,PRR16,RUNX1,RUNX2,SELE,SGK1,SLC7A11,SLC9A1,TREM1,VEPH1	7.28E-04
Cardiovascular Disease	vascular disease	ABCC6,ADRA2A,ADRA2C,AMPH,ANKRD6,CACNA1B,CD47,CNTN5,CTGF,CTNNB1,CTSK,CXCR4,DOCK9,ERAP1,FBN1,FERMT2,FLT3,FOXO3,Foxp1,GABRD,GABRG1,GFOD1,HABP2,HMGCR,HTATIP2,IL12A,IL5,LAPTM5,NTF3,PDCD10,PDPK1,PLA2G7,PLIN1,PLXND1,PPP3R2,PRR16,RUNX1,RUNX2,SCN10A,SELE,SGK1,SLC25A38,SLC6A3,SLC7A11,SLC9A1,STXBP5,TREM1,VEPH1	2.03E-03
Cardiovascular Disease, Developmental Disorder, Hereditary Disorder, Organismal Injury and Abnormalities	conotruncal heart malformations	FBLN1,Foxp1,Meis1,NTF3,PLXND1,ROR2,SMAD7,TGFBR3	7.88E-04
Cardiovascular Disease, Developmental Disorder, Organismal Injury and Abnormalities	heart septal defect	ADRA2A,ADRA2C,CXCR4,FBLN1,Foxp1,LIN28A,Meis1,NTF3,ROR2,SMAD7,TGFBR3	1.89E-04
Cardiovascular Disease, Developmental Disorder, Organismal Injury and Abnormalities	ventricular septal defect	CXCR4,FBLN1,Foxp1,LIN28A,Meis1,NTF3,ROR2,SMAD7,TGFBR3	1.80E-03
Cardiovascular Disease, Developmental Disorder, Organismal Injury and Abnormalities	congenital heart disease	ADRA2A,ADRA2C,CXCR4,FBLN1,Foxp1,LIN28A,MAML3,Meis1,NTF3,PLXND1,ROR2,SMAD7,TGFBR3	1.97E-03
Cardiovascular Disease, Hematological Disease, Metabolic Disease	hyperlipoproteinemia type IV	HMGCR,SLC10A2	6.39E-04
Cardiovascular Disease, Hereditary Disorder, Organismal Injury and Abnormalities	catecholaminergic polymorphic ventricular tachycardia	KCNJ2,TRDN	6.07E-03
Cardiovascular Disease, Neurological Disease, Psychological Disorders	vascular dementia	ADRA2A,ADRA2C,NEFL,SLC6A3	3.89E-03
Cardiovascular Disease, Organismal Injury and Abnormalities	carotid artery stenosis	HABP2,HMGCR	6.39E-04
Cardiovascular Disease, Organismal Injury and Abnormalities	mitral valvular disease	CTNNB1,GABRD,GABRG1,RUNX2	5.12E-03
Cardiovascular Disease, Organismal Injury and Abnormalities	aortic valve disease	CTNNB1,GABRD,GABRG1,HMGCR,RUNX2,SELE	6.41E-03
Cardiovascular Disease, Organismal Injury and Abnormalities	arrhythmia of heart ventricle	ADRA2A,ADRA2C,KCNJ2,KITLG,SCN10A,TRDN	6.90E-03
Cardiovascular System Development and Function	development of cardiovascular system	ADRA2A,ADRA2C,ARHGDIA,BTG1,CDH2,CEACAM1,CRIP1,CTBP2,CTGF,CTNNB1,CXCR4,DDAH1,EGFL6,ERAP1,FBLN1,FBN1,FGFR2,FOXO3,Foxp1,GLMN,HABP2,HES1,HEY1,HLA-DQB1,HLX,HSD17B7,HTATIP2,IL12A,IRX4,KCNJ2,KITLG,LEMD3,LIMS1,MAML3,Meis1,NGF,NOSTRIN,NRG1,NTF3,OPTC,Paxip1,PDCD10,PDPK1,PLXND1,PRKD1,RASA3,RCAN2,ROR1,ROR2,RUNX1,RUNX2,RUNX3,SELE,SHOX2,SMAD7,TBX3,TGFBR3,THBS4,TMOD1,TNN,Tpm1,TRA2B,VTN,WNT5A	1.58E-06
Cardiovascular System Development and Function	angiogenesis	ADRA2A,ADRA2C,ARHGDIA,BTG1,CDH2,CTBP2,CTGF,CTNNB1,CXCR4,DDAH1,EGFL6,ERAP1,FBLN1,FGFR2,FOXO3,Foxp1,HEY1,HLX,HTATIP2,IL12A,KITLG,LEMD3,MAML3,Meis1,NOSTRIN,NRG1,OPTC,PDCD10,PLXND1,PRKD1,RCAN2,ROR1,RUNX1,RUNX2,RUNX3,SELE,SMAD7,SMPD3,TGFBR3,TMOD1,TNN,WNT5A	5.08E-04
Cardiovascular System Development and Function	morphogenesis of cardiovascular system	CDH2,FGFR2,Foxp1,HES1,HEY1,MAML3,Meis1,NGF,RUNX1,SMAD7,TBX3,TGFBR3,TMOD1,Tpm1,WNT5A	1.99E-03
Cardiovascular System Development and Function	heart rate	ADRA2A,ADRA2C,ARL6,CACNA1B,CD47,CTGF,CXCR4,DDAH1,Foxp1,NTF3,PRKD1,SLC9A1,SMAD7,SPX,Tpm1,TRDN	5.80E-03
Cardiovascular System Development and Function, Cell-To-Cell Signaling and Interaction	binding of vascular endothelial cells	CD47,HSPA5,KITLG,POMC,SELE,VTN	3.38E-03
Cardiovascular System Development and Function, Cell-To-Cell Signaling and Interaction, Tissue Development	adhesion of endothelial cells	ADAM28,CDH2,CTNNB1,CXCR4,FERMT2,IL5,MYADM,PLXND1,SELE,TMSB10/TMSB4X,VTN	1.46E-03
Cardiovascular System Development and Function, Cell-To-Cell Signaling and Interaction, Tissue Development	adhesion of vascular endothelial cells	CDH2,CXCR4,FERMT2,IL5,PLXND1,SELE,TMSB10/TMSB4X	8.28E-03
Cardiovascular System Development and Function, Cellular Movement	cell movement of endothelial cells	CDH2,CEACAM1,CTGF,CXCR4,ERAP1,EYA3,FOXO3,HEY1,HLX,HSPA5,MAX,NRG1,Paxip1,PDPK1,PLXND1,PRKD1,PTP4A3,SELE,SEMA6D,STK35,TMSB10/TMSB4X,TNN,VTN,WNT5A	8.51E-05
Cardiovascular System Development and Function, Cellular Movement	migration of endothelial cells	CTGF,ERAP1,EYA3,FOXO3,HEY1,HLX,HSPA5,MAX,NRG1,Paxip1,PDPK1,PLXND1,PRKD1,PTP4A3,SELE,SEMA6D,STK35,TMSB10/TMSB4X,TNN,VTN,WNT5A	4.05E-04
Cardiovascular System Development and Function, Embryonic Development, Organ Development, Organ Morphology, Organismal Development, Skeletal and Muscular System Development and Function, Tissue Development	morphogenesis of cardiac muscle tissue in heart ventricle	FGFR2,SMAD7,TGFBR3,Tpm1	3.36E-03
Cardiovascular System Development and Function, Embryonic Development, Organ Development, Organ Morphology, Organismal Development, Tissue Development	morphogenesis of heart	FGFR2,Foxp1,HES1,HEY1,MAML3,SMAD7,TBX3,TGFBR3,TMOD1,Tpm1,WNT5A	1.46E-03
Cardiovascular System Development and Function, Embryonic Development, Organ Development, Organ Morphology, Organismal Development, Tissue Development	morphogenesis of ventricular septum	HES1,HEY1,SMAD7,TBX3	2.44E-03
Cardiovascular System Development and Function, Embryonic Development, Organ Development, Organismal Development, Tissue Development	formation of heart ventricle	CTNNB1,CXCR4,HES1,HEY1,ROR2,SMAD7,TBX3,WNT5A	2.51E-04
Cardiovascular System Development and Function, Embryonic Development, Organ Development, Organismal Development, Tissue Development	cardiogenesis	CRIP1,CTBP2,CTNNB1,CXCR4,FBN1,FGFR2,Foxp1,HES1,HEY1,IRX4,MAML3,NRG1,NTF3,Paxip1,PDPK1,ROR2,SHOX2,SMAD7,TBX3,TGFBR3,TMOD1,Tpm1,WNT5A	4.14E-04
Cardiovascular System Development and Function, Embryonic Development, Organ Development, Organismal Development, Tissue Development	formation of ventricular septum	CXCR4,HES1,HEY1,ROR2,SMAD7,TBX3,WNT5A	4.51E-04
Cardiovascular System Development and Function, Organismal Development	development of blood vessel	ADRA2A,ADRA2C,ARHGDIA,BTG1,CDH2,CEACAM1,CTBP2,CTGF,CTNNB1,CXCR4,DDAH1,EGFL6,ERAP1,FBLN1,FGFR2,FOXO3,Foxp1,GLMN,HABP2,HEY1,HLA-DQB1,HLX,HSD17B7,HTATIP2,IL12A,KCNJ2,KITLG,LEMD3,Meis1,NGF,NOSTRIN,NRG1,OPTC,Paxip1,PDCD10,PDPK1,PLXND1,PRKD1,RASA3,RCAN2,ROR1,RUNX1,RUNX2,RUNX3,SELE,SMAD7,TBX3,TGFBR3,THBS4,TMOD1,TNN,TRA2B,VTN,WNT5A	4.36E-06
Cardiovascular System Development and Function, Organismal Development	vasculogenesis	ADRA2A,ADRA2C,ARHGDIA,CDH2,CEACAM1,CTBP2,CTGF,CTNNB1,CXCR4,DDAH1,EGFL6,ERAP1,FBLN1,FGFR2,FOXO3,Foxp1,GLMN,HABP2,HEY1,HLA-DQB1,HLX,HSD17B7,IL12A,KCNJ2,KITLG,LEMD3,Meis1,NGF,NOSTRIN,NRG1,OPTC,Paxip1,PDCD10,PLXND1,RASA3,RCAN2,ROR1,RUNX1,RUNX2,RUNX3,SELE,SMAD7,TGFBR3,THBS4,TMOD1,TNN,TRA2B,VTN,WNT5A	1.45E-05
Cardiovascular System Development and Function, Organismal Development	patterning of vasculature	CTNNB1,CXCR4	3.70E-03
Cardiovascular System Development and Function, Tissue Development	aggregation of ventricular myocytes	CDH2,CTNNB1,WNT5A	1.55E-04
Cell Cycle	quiescence of hematopoietic progenitor cells	BID,KITLG,Meis1,SELE	1.33E-05
Cell Cycle	cell cycle progression	ACRBP,ARX,BRCA2,BTG1,CCNK,CDK5RAP3,CEACAM1,CLTC,CTNNB1,CUL1,DUSP1,EDN3,EGFL6,EIF4G2,FABP1,FGFR2,FLT3,FOSL2,FOXO3,GNA12,HCFC1,HSPA8,IL12A,IRS2,KITLG,LEMD3,LIN28A,LPHN2,LZTS1,MAX,mir-124,MXI1,NEUROG1,NGF,NPM1,NR1I2,NRG1,NTF3,NUPR1,PADI4,Paxip1,PER1,POLH,PPM1D,PRDM4,PTPRO,RPS24,RRAS2,RUNX3,SGK1,SIAH1,SMAD7,SOX2,TBX3,TFDP2,TSHR,UHRF2	4.97E-05
Cell Cycle	interphase	BID,BTG1,CDK2AP1,CDK5RAP3,CDS1,CTNNB1,DUSP1,EDN3,ESRRG,FLT3,FOXO3,GNA12,GORASP2,HES1,KITLG,LZTS1,MAX,MGMT,MXI1,NGF,NPM1,NRG1,PLAC8,POLH,POMC,PPM1D,REV3L,RUNX1,RUNX2,RUNX3,SGK1,SMAD7,SOX2,ST8SIA1,TFDP2,ZC3H12D	6.85E-04
Cell Cycle	interphase of central nervous system cells	EDN3,POMC,ST8SIA1	8.19E-04
Cell Cycle	arrest in cell division	NEFL,NGF	3.70E-03
Cell Cycle	entry into S phase of brain cells	POMC,ST8SIA1	3.70E-03
Cell Cycle	interphase of leukocyte cell lines	FLT3,RUNX1,SMAD7,ZC3H12D	4.47E-03
Cell Cycle	interphase of tumor cell lines	CDK5RAP3,CTNNB1,DUSP1,ESRRG,FLT3,FOXO3,GORASP2,HES1,KITLG,MGMT,MXI1,NGF,NPM1,NRG1,POLH,REV3L,RUNX3,SGK1,SOX2,ZC3H12D	4.60E-03
Cell Cycle	cell cycle progression of ovarian cancer cell lines	LIN28A,NRG1	6.07E-03
Cell Cycle	mitosis of lung cancer cell lines	ACRBP,PPM1D	6.07E-03
Cell Cycle	mitosis of breast cancer cell lines	NRG1,PPM1D,SIAH1	7.05E-03
Cell Cycle, Cell-To-Cell Signaling and Interaction, Cellular Growth and Proliferation	contact growth inhibition of colon cancer cell lines	CTNNB1,FOXO3,MXI1	4.76E-03
Cell Death and Survival	apoptosis of tumor cell lines	ABCC1,ALS2,API5,ARHGDIA,BCAS2,BID,BRCA2,CD47,CEACAM1,CTBP2,CTGF,CTNNB1,CXCR4,DAPK1,DUSP1,EBF1,EIF4G2,FABP1,FAF1,FBLN1,FGFR2,FOXO3,FST,GUCA2A,HES1,HSPA5,HSPA8,HTATIP2,KANK2,KITLG,LIMS1,LMO4,LPHN2,MAX,NGF,NPM1,NR1I2,NRG1,NTF3,NUPR1,P4HB,PADI4,PDPK1,PER1,PLA2G7,POLH,PPM1D,PRKD1,PTPRO,RAB32,RGS3,RIPK2,ROR1,RPS24,RUNX1,RUNX3,SGK1,SIAH1,SLC30A10,SMAD7,SMPD3,SOX2,SPOCK1,TGFBR3,TMSB10/TMSB4X,UHRF2	1.89E-05
Cell Death and Survival	necrosis	ABCC1,ALS2,API5,ARHGDIA,BCAS2,BID,BLK,BRCA2,BTG1,C1QTNF9B,CD47,CDH2,CDK2AP1,CEACAM1,CREB3L1,CTBP2,CTGF,CTNNB1,CUL1,CXCR4,DAPK1,DUSP1,EBF1,EIF4G2,ELOVL4,EPM2A,EYA3,FABP1,FAF1,FBLN1,FGFR2,FKBP4,FLT3,FOXO3,FRAT1,FST,GABRD,GAD2,GNA12,GRM3,GUCA2A,HES1,HSPA5,HSPA8,HTATIP2,IL12A,IL5,IRS2,KANK2,KITLG,LIMS1,LMO4,LPHN2,MAP1B,MAX,MCOLN2,Meis1,MGMT,mir-124,NEFL,NEUROG1,NFIC,NGF,NOVA1,NPM1,NR1I2,NR2F1,NR5A2,N…	6.90E-05
Cell Death and Survival	cell death of tumor cell lines	ABCC1,ALS2,API5,ARHGDIA,BCAS2,BID,BRCA2,BTG1,CD47,CEACAM1,CREB3L1,CTBP2,CTGF,CTNNB1,CUL1,CXCR4,DAPK1,DUSP1,EBF1,EIF4G2,FABP1,FAF1,FBLN1,FGFR2,FOXO3,FST,GUCA2A,HES1,HSPA5,HSPA8,HTATIP2,KANK2,KITLG,LIMS1,LMO4,LPHN2,MAX,MCOLN2,MGMT,NGF,NPM1,NR1I2,NRG1,NTF3,NUPR1,P4HB,PADI4,PDPK1,PER1,PLA2G7,POLH,PPM1D,PRKD1,PSMD14,PTPRO,PTPRR,RAB32,RGS3,RIPK2,ROR1,RPS24,RUNX1,RUNX3,SGK1,SIAH1,SLC30A10,SLC7A11,SMAD7,…	9.99E-05
Cell Death and Survival	apoptosis	ABCC1,ALS2,API5,ARHGDIA,ARL6IP5,BCAS2,BID,BLK,BRCA2,BTG1,C1QTNF9B,CD47,CDH2,CDK2AP1,CDK5RAP3,CEACAM1,CSTB,CTBP2,CTGF,CTNNB1,CUL1,CXCR4,DAPK1,DUSP1,EBF1,EFHC1,EIF4G2,ELOVL4,EPM2A,FABP1,FAF1,FBLN1,FBN1,FGFR2,FKBP4,FLT3,FOXO3,Foxp1,FRAT1,FST,GNA12,GUCA2A,HES1,HEY1,HMGCR,HSPA5,HSPA8,HTATIP2,IL12A,IL5,IRS2,KANK2,KITLG,LIMS1,LMO4,LPHN2,LZTS1,MAP1B,MAX,MGMT,mir-124,NEFL,NFIC,NGF,NOVA1,NPM1,NR1I2,NR2F1,N…	3.15E-04
Cell Death and Survival	cell death of colon cancer cell lines	BID,CEACAM1,CTBP2,CTNNB1,CXCR4,FOXO3,GUCA2A,LIMS1,MGMT,NGF,NR1I2,NRG1,PADI4,POLH,PRKD1,RUNX1,SGK1,SMAD7,TMSB10/TMSB4X	4.72E-04
Cell Death and Survival	neuronal cell death	ALS2,BID,CDH2,CTNNB1,DAPK1,DUSP1,EPM2A,FOXO3,FRAT1,GAD2,GRM3,HSPA5,KITLG,LIMS1,MAP1B,mir-124,NEFL,NEUROG1,NGF,NOVA1,NPM1,NR2F1,NRG1,NTF3,P4HB,PLA2G7,PRKD1,RUNX1,SGK1,SIAH1,SLC1A1,SLC25A38,SLC6A3,SLC9A1,ST8SIA1,ST8SIA4,UHRF2,WNT5A	5.63E-04
Cell Death and Survival	cell death of breast cancer cell lines	ARHGDIA,BCAS2,BID,CD47,CEACAM1,CTGF,CTNNB1,DUSP1,FBLN1,FGFR2,FOXO3,HSPA5,KANK2,LMO4,NGF,NRG1,POLH,PPM1D,RIPK2,SGK1,TGFBR3	6.62E-04
Cell Death and Survival	cell death of breast cell lines	BID,DAPK1,FOXO3,LIMS1,NGF,NPM1,PPM1D,SGK1	7.88E-04
Cell Death and Survival	apoptosis of breast cell lines	BID,DAPK1,FOXO3,LIMS1,NGF,NPM1,SGK1	9.39E-04
Cell Death and Survival	apoptosis of colon cancer cell lines	BID,CEACAM1,CTBP2,CTNNB1,FOXO3,GUCA2A,LIMS1,NGF,NRG1,PADI4,POLH,PRKD1,RUNX1,SGK1,SMAD7,TMSB10/TMSB4X	9.71E-04
Cell Death and Survival	cell death of spinal neuron	NGF,NPM1,NTF3,RUNX1	1.16E-03
Cell Death and Survival	cell death	ABCC1,ALS2,API5,ARHGDIA,ARL6IP5,ARX,BCAS2,BID,BLK,BRCA2,BTG1,C1QTNF9B,CD47,CDH2,CDK2AP1,CDK5RAP3,CEACAM1,CREB3L1,CSTB,CTBP2,CTGF,CTNNB1,CUL1,CXCR4,DAPK1,DUSP1,EBF1,EFHC1,EIF4G2,ELOVL4,EPM2A,EYA3,FABP1,FAF1,FBLN1,FBN1,FGFR2,FKBP4,FLT3,FOSL2,FOXO3,Foxp1,FRAT1,FST,GABRD,GAD2,GNA12,GRM3,GUCA2A,HES1,HEY1,HMGCR,HSPA5,HSPA8,HTATIP2,IL12A,IL5,IRS2,KANK2,KITLG,KLHL1,LIMS1,LMO4,LPHN2,LZTS1,MAFG,MAP1B,MAX,M…	1.16E-03
Cell Death and Survival	apoptosis of leukemia cell lines	ABCC1,BID,CD47,CEACAM1,CTNNB1,CXCR4,DUSP1,FAF1,FOXO3,HES1,HSPA8,KITLG,MAX,NGF,NPM1,PLA2G7,RGS3,RUNX1	1.31E-03
Cell Death and Survival	apoptosis of breast cancer cell lines	ARHGDIA,BCAS2,BID,CEACAM1,CTGF,CTNNB1,DUSP1,FBLN1,FOXO3,HSPA5,KANK2,LMO4,NGF,NRG1,POLH,RIPK2,SGK1,TGFBR3	1.36E-03
Cell Death and Survival	cell survival	ABCC1,ABCC6,ALS2,BID,BRCA2,CCNK,CD47,CDH2,CDK2AP1,CEACAM1,CTGF,CTNNB1,CXCR4,DAZ2,DUSP1,ELF3,EYA3,FGFR2,FLT3,FOXO3,GAD2,HES1,HLX,HSPA5,HTATIP2,IL5,IRS2,KITLG,LEPROT,LIMS1,MCOLN2,MFAP5,MGMT,mir-124,NEFL,NEUROG1,NGF,NRG1,NTF3,NUPR1,P4HB,PDPK1,PLAC8,POLH,PPM1D,PRKD1,PTP4A3,PTPRG,PTPRO,RASSF8,REV3L,RIPK2,ROR1,ROR2,RUNX1,SBF1,SELE,SGK1,SIAH1,SIX2,SLC9A1,SMAD7,SOX2,TBX3,VTN,WNT5A	1.64E-03
Cell Death and Survival	cell death of leukemia cell lines	ABCC1,BID,BTG1,CD47,CEACAM1,CTNNB1,CXCR4,DUSP1,FAF1,FOXO3,HES1,HSPA8,KITLG,MAX,NGF,NPM1,PLA2G7,RGS3,RUNX1	2.54E-03
Cell Death and Survival	cell death of central nervous system cells	BID,DAPK1,DUSP1,FOXO3,FRAT1,HSPA5,MAP1B,NGF,NPM1,NTF3,P4HB,PRKD1,RUNX1,SGK1,SLC1A1,SLC25A38,ST8SIA1,UHRF2	2.55E-03
Cell Death and Survival	cell death of brain	BID,DAPK1,DUSP1,FOXO3,FRAT1,GRM3,HSPA5,MAP1B,NGF,NTF3,P4HB,PRKD1,SGK1,SLC1A1,SLC25A38,SLC6A3,ST8SIA1,UHRF2	2.72E-03
Cell Death and Survival	cell viability of breast cancer cell lines	CTGF,CTNNB1,DUSP1,ELF3,FGFR2,IRS2,NGF,NRG1,NTF3,PPM1D,SOX2	2.82E-03
Cell Death and Survival	cell viability of tumor cell lines	ABCC1,ALS2,BRCA2,CCNK,CDH2,CTGF,CTNNB1,CXCR4,DUSP1,ELF3,FGFR2,HSPA5,HTATIP2,IL5,IRS2,KITLG,LEPROT,MCOLN2,MGMT,mir-124,NGF,NRG1,NTF3,NUPR1,P4HB,POLH,PPM1D,PTPRG,PTPRO,RASSF8,REV3L,ROR1,ROR2,SBF1,SGK1,SOX2,VTN	4.69E-03
Cell Death and Survival	apoptosis of mesothelioma cell lines	BID,CTNNB1,PDPK1	4.76E-03
Cell Death and Survival	apoptosis of central nervous system cells	DAPK1,FOXO3,FRAT1,HSPA5,MAP1B,NGF,NPM1,NTF3,P4HB,SGK1,ST8SIA1	4.86E-03
Cell Death and Survival	apoptosis of B-lymphocyte derived cell lines	BLK,DAPK1,FLT3,FOXO3,HES1,KITLG,NGF,NPM1,SMAD7	5.85E-03
Cell Death and Survival	cell death of sympathetic neuron	DUSP1,FOXO3,NGF,NTF3,SIAH1	5.92E-03
Cell Death and Survival	apoptosis of neurons	BID,CTNNB1,DAPK1,DUSP1,EPM2A,FOXO3,FRAT1,HSPA5,MAP1B,mir-124,NEFL,NGF,NOVA1,NPM1,NR2F1,NTF3,P4HB,PLA2G7,SGK1,SIAH1,ST8SIA1,ST8SIA4,WNT5A	6.51E-03
Cell Death and Survival	cell death of brain cells	BID,DAPK1,DUSP1,FOXO3,FRAT1,HSPA5,MAP1B,NGF,NTF3,P4HB,PRKD1,SGK1,SLC1A1,SLC25A38,ST8SIA1,UHRF2	6.54E-03
Cell Death and Survival	apoptosis of spinal neuron	NGF,NPM1,NTF3	7.05E-03
Cell Death and Survival	cell viability	ABCC1,ALS2,BID,BRCA2,CCNK,CD47,CDH2,CDK2AP1,CEACAM1,CTGF,CTNNB1,CXCR4,DAZ2,DUSP1,ELF3,EYA3,FGFR2,FLT3,FOXO3,GAD2,HSPA5,HTATIP2,IL5,IRS2,KITLG,LEPROT,MCOLN2,MFAP5,MGMT,mir-124,NEFL,NEUROG1,NGF,NRG1,NTF3,NUPR1,P4HB,PDPK1,PLAC8,POLH,PPM1D,PRKD1,PTP4A3,PTPRG,PTPRO,RASSF8,REV3L,RIPK2,ROR1,ROR2,RUNX1,SBF1,SELE,SGK1,SLC9A1,SOX2,VTN,WNT5A	7.96E-03
Cell Death and Survival	apoptosis of brain	DAPK1,DUSP1,FOXO3,FRAT1,HSPA5,MAP1B,NTF3,P4HB,SGK1,ST8SIA1	7.98E-03
Cell Death and Survival, Cellular Development, Cellular Function and Maintenance, Cellular Growth and Proliferation	self-renewal of stem cells	HES1,SOX2,ST8SIA1,TBX3,WNT5A	7.75E-03
Cell Death and Survival, Cellular Development, Cellular Function and Maintenance, Hematological System Development and Function, Hematopoiesis	self-renewal of hematopoietic progenitor cells	FLT3,FOXO3,Meis1,NPM1,SELE,SMAD7	1.32E-04
Cell Death and Survival, Cellular Development, Cellular Function and Maintenance, Hematological System Development and Function, Hematopoiesis, Tissue Development	self-renewal of myeloid progenitor cells	FOXO3,Meis1,NPM1	3.04E-04
Cell Death and Survival, Cellular Development, Cellular Function and Maintenance, Hematopoiesis, Tissue Development	self-renewal of bone marrow cells	CTNNB1,FOXO3,KITLG,Meis1,NPM1	1.10E-05
Cell Death and Survival, Cellular Function and Maintenance	self-renewal of cells	CTNNB1,FGFR2,FLT3,FOXO3,HES1,KITLG,Meis1,mir-218,NPM1,NRG1,PPM1D,SELE,SMAD7,SOX2,ST8SIA1,TBX3,WNT5A	6.31E-09
Cell Death and Survival, Nervous System Development and Function	cell viability of Schwann cells	NGF,NTF3,RIPK2	8.19E-04
Cell Death and Survival, Nervous System Development and Function	recovery of neurons	NTF3,SLC9A1	1.88E-03
Cell Death and Survival, Nervous System Development and Function, Tissue Morphology	loss of spinal neuron	LIFR,NGF,NTF3	2.28E-03
Cell Morphology	morphology of cells	ACOX1,ADRA2A,ALS2,AMPH,ARHGDIA,ARL6,ARX,BID,BRCA2,CAP1,CD47,CDH2,Clip1,CLTC,CNTNAP1,CREB3L1,CSTB,CSTF2T,CTGF,CTNNB1,CTSK,CXCR4,DAZ2,DUSP1,EBF1,EDN3,ELOVL4,EPM2A,Esrra,FBLN1,FERMT2,FGFR2,FOSL2,FOXO3,FST,GALNT6,GALNTL5,GHSR,GNA12,HES1,HEY1,HIVEP2,HLA-DQB1,HLX,IL5,IRS2,ITGB6,KITLG,LIMS1,LMO4,MAP1B,mir-124,MXI1,NAB1,NEFL,NGF,Nkx6-3,NPM1,NR2F1,NRG1,NTF3,OLIG3,OSCAR,PDPK1,PLIN1,PLS3,POMC,PPM1D,PRKD1,PR…	8.19E-04
Cell Morphology	morphology of pheochromocytoma cell lines	ADRA2A,GNA12,RRAS2	1.21E-03
Cell Morphology	mineralization of cells	ESRRG,FST,HEY1,HIVEP2,PRKD1,RUNX2,SMAD7	1.49E-03
Cell Morphology	cell spreading of dermal cells	FBN1,FERMT2,ITGB6	2.28E-03
Cell Morphology	shape change of pheochromocytoma cell lines	GNA12,HES1,NGF	3.81E-03
Cell Morphology	abnormal morphology of cells	ACOX1,ALS2,AMPH,ARHGDIA,ARL6,BID,BRCA2,CD47,CDH2,CNTNAP1,CREB3L1,CSTB,CSTF2T,CTGF,CTSK,CXCR4,DAZ2,DUSP1,EBF1,ELOVL4,EPM2A,FBLN1,FGFR2,FOSL2,FOXO3,FST,GALNTL5,HES1,HEY1,HIVEP2,HLA-DQB1,HLX,IL5,IRS2,LMO4,MAP1B,mir-124,MXI1,NAB1,NEFL,NGF,Nkx6-3,NR2F1,NTF3,OLIG3,OSCAR,PRSS16,PRX,PTPRO,RCAN2,ROR2,RUNX2,RUNX3,SBF1,SELE,SLC4A4,SPESP1,ST8SIA4,TRDN,UPP1,WNT5A	4.30E-03
Cell Morphology	sprouting	CDH2,CRIP1,CTBP2,EMB,HLX,KITLG,LIFR,MAP1B,NEFL,NGF,NRG1,NTF3,RND1,ROR1,ROR2,RUNX1,RUNX2,SDK2,SGK1,TNN,WNT5A	5.00E-03
Cell Morphology	morphology of cellular protrusions	ALS2,CD47,Clip1,CNTNAP1,DUSP1,MAP1B,NEFL,NR2F1,NRG1,NTF3,OLIG3,PLS3	7.67E-03
Cell Morphology, Cellular Assembly and Organization, Cellular Development, Cellular Function and Maintenance	formation of plasma membrane projections	ALS2,CD47,CDH2,CNTNAP1,CRIP1,DDAH1,Dmd,FGFR2,FUT8,KCNJ2,KITLG,KLHL1,LIFR,LZTS1,MAP1B,NEFL,NGF,NRG1,NTF3,PARD6B,POMC,RND1,ROBO3,ROR1,ROR2,RUNX3,SDK2,SGK1,SLC9A1,ST8SIA1,STXBP5,THBS4,TNN,VTN,WNT5A	4.53E-05
Cell Morphology, Cellular Assembly and Organization, Cellular Development, Cellular Function and Maintenance, Embryonic Development, Nervous System Development and Function, Tissue Development	branching of sympathetic axons	ROR1,ROR2	6.39E-04
Cell Morphology, Cellular Assembly and Organization, Cellular Development, Cellular Function and Maintenance, Nervous System Development and Function	formation of neurites	CD47,CDH2,DDAH1,FUT8,KLHL1,LZTS1,MAP1B,NEFL,NGF,NRG1,NTF3,POMC,RND1,SGK1,SLC9A1,ST8SIA1	8.34E-05
Cell Morphology, Cellular Assembly and Organization, Cellular Development, Cellular Function and Maintenance, Nervous System Development and Function, Tissue Development	branching of sympathetic neuron	LIFR,NGF,WNT5A	6.31E-05
Cell Morphology, Cellular Assembly and Organization, Cellular Development, Cellular Function and Maintenance, Nervous System Development and Function, Tissue Development	axonogenesis	ALS2,CDH2,FGFR2,KCNJ2,MAP1B,NGF,NTF3,PARD6B,ROBO3,ROR1,ROR2,STXBP5,TNN,WNT5A	1.20E-03
Cell Morphology, Cellular Assembly and Organization, Cellular Development, Cellular Function and Maintenance, Nervous System Development and Function, Tissue Development	neuritogenesis	ALS2,CDH2,CNTNAP1,CRIP1,Dmd,FGFR2,KCNJ2,KLHL1,LIFR,LZTS1,MAP1B,NEFL,NGF,NRG1,NTF3,PARD6B,POMC,RND1,ROBO3,ROR1,ROR2,RUNX3,SDK2,SGK1,STXBP5,THBS4,TNN,WNT5A	1.59E-03
Cell Morphology, Cellular Assembly and Organization, Cellular Development, Cellular Function and Maintenance, Nervous System Development and Function, Tissue Development	morphogenesis of neurites	ALS2,CDH2,CNTNAP1,CRIP1,Dmd,LIFR,LZTS1,MAP1B,NEFL,NGF,NRG1,NTF3,RND1,ROR1,ROR2,RUNX3,SDK2,SGK1,THBS4,WNT5A	5.95E-03
Cell Morphology, Cellular Assembly and Organization, Cellular Function and Maintenance	formation of cellular protrusions	ALS2,B9D2,CAP1,CD47,CDH2,CNTNAP1,CRIP1,CTGF,CXCR4,DDAH1,Dmd,FGFR2,FUT8,GNA12,KCNJ2,KITLG,KLHL1,LIFR,LZTS1,MAP1B,NEFL,NGF,NRG1,NTF3,PARD6B,POMC,RND1,ROBO3,ROR1,ROR2,RUNX3,SDK2,SGK1,SLC9A1,SNX2,ST8SIA1,STXBP5,TEKT3,THBS4,TNN,Tpm1,VTN,WNT5A	5.57E-04
Cell Morphology, Cellular Assembly and Organization, Cellular Function and Maintenance, Nervous System Development and Function	extension of axons	BARHL2,CDH2,MAP1B,NGF,NTF3,ROR1,ROR2	3.32E-03
Cell Morphology, Cellular Development, Nervous System Development and Function, Tissue Development	morphogenesis of neurons	ALS2,CDH2,CNTNAP1,CRIP1,Dmd,HES1,LIFR,LZTS1,MAP1B,NEFL,NGF,NRG1,NTF3,RND1,ROR1,ROR2,RUNX3,SDK2,SGK1,THBS4,WNT5A	3.39E-03
Cell Morphology, Hematopoiesis	mineralization of bone marrow cells	HIVEP2,PRKD1,RUNX2	2.28E-03
Cell Morphology, Nervous System Development and Function, Tissue Morphology	morphology of neurons	ALS2,ARX,BID,CD47,CDH2,Clip1,CNTNAP1,CSTB,CXCR4,DUSP1,EDN3,EPM2A,FST,HES1,HLX,MAP1B,mir-124,NEFL,NGF,NR2F1,NRG1,NTF3,OLIG3,ROR2,ST8SIA4,UPP1,WNT5A	5.98E-04
Cell Morphology, Nervous System Development and Function, Tissue Morphology	abnormal morphology of neurons	ALS2,BID,CD47,CNTNAP1,CSTB,CXCR4,DUSP1,EPM2A,FST,HES1,HLX,MAP1B,mir-124,NEFL,NGF,NR2F1,NTF3,OLIG3,ROR2,ST8SIA4,UPP1,WNT5A	3.43E-03
Cell Morphology, Nervous System Development and Function, Tissue Morphology	morphology of neurites	ALS2,CD47,Clip1,CNTNAP1,DUSP1,MAP1B,NEFL,NR2F1,NRG1,NTF3,OLIG3	4.46E-03
Cell Morphology, Nervous System Development and Function, Tissue Morphology	abnormal morphology of axons	ALS2,CD47,CNTNAP1,MAP1B,NEFL,NR2F1,OLIG3	7.36E-03
Cell Signaling	frizzled-2 signaling pathway	ROR2,WNT5A	3.70E-03
Cell Signaling, Cellular Function and Maintenance, Molecular Transport, Vitamin and Mineral Metabolism	influx of Ca2+	CXCR4,DAPK1,FAF1,FXYD1,GNA12,HTR1D,KITLG,NTF3,SGK1,SLA2,TRPA1,TRPC7,VTN	1.65E-03
Cell-mediated Immune Response, Cellular Movement, Hematological System Development and Function, Hematopoiesis, Immune Cell Trafficking	emigration of thymocytes	CXCR4,RUNX1	3.70E-03
Cell-To-Cell Signaling and Interaction	activation of cells	ALS2,BID,BLK,CACNA1B,CD47,CDK5RAP3,CEACAM1,CREB3L1,CTGF,CXCR4,DUSP1,EBF1,ERAP1,FLT3,FOXD1,FOXO3,GABRD,GAD2,GHSR,GRM3,HLA-DQB1,IL12A,IL5,ITGB6,KITLG,LAPTM5,LIFR,NDFIP1,NGF,NPM1,NRG1,NTF3,PDPK1,POMC,RAB32,RIPK2,RUNX1,RUNX2,SELE,SLA2,TGFBR3,THBS4,TREM1,TRPA1,TSHR,VTN,WNT5A	4.71E-03
Cell-To-Cell Signaling and Interaction	activation of carcinoma cell lines	CDK5RAP3,CXCR4	6.07E-03
Cell-To-Cell Signaling and Interaction, Connective Tissue Development and Function, Tissue Development	adhesion of fibroblasts	CDH2,CTGF,RND1,TGFBR3,TMOD1	4.89E-03
Cell-To-Cell Signaling and Interaction, Nervous System Development and Function	activation of neurons	CACNA1B,GABRD,GHSR,GRM3,NGF,NRG1,NTF3,TRPA1	1.39E-03
Cell-To-Cell Signaling and Interaction, Nervous System Development and Function	long-term potentiation of pyramidal neurons	CDH2,NRG1,SLC6A3,ST8SIA4	2.06E-03
Cell-To-Cell Signaling and Interaction, Nervous System Development and Function	long-term potentiation of cerebral cortex cells	CDH2,NRG1,SLC1A1,SLC6A3,ST8SIA4	2.87E-03
Cell-To-Cell Signaling and Interaction, Nervous System Development and Function	response of sensory neurons	NGF,NTF3	3.70E-03
Cell-To-Cell Signaling and Interaction, Nervous System Development and Function	neurotransmission	ALS2,AMPH,CACNA1B,CD47,CDH2,CDH8,CTNNB1,CYTH1,GABRD,GABRG1,GAD2,GRIK4,GRM3,GRM7,KCNC2,NGF,NOVA1,NTF3,PCDH17,PRX,SLC1A1,STXBP5,WNT5A	3.71E-03
Cell-To-Cell Signaling and Interaction, Tissue Development	adhesion of breast cell lines	CTNNB1,ELF3,SELE,TGFBR3	5.78E-04
Cellular Assembly and Organization	quantity of filaments	CTNNB1,CYP46A1,IL12A,MAP1B,NEFL,NGF,POMC,PTP4A3,RND1,Tpm1,VTN	8.79E-04
Cellular Assembly and Organization	quantity of focal complexes	CTGF,PTPRO	6.07E-03
Cellular Assembly and Organization, Cellular Development, Cellular Growth and Proliferation, Nervous System Development and Function, Tissue Development	growth of dendritic trees	NGF,NTF3	1.88E-03
Cellular Assembly and Organization, Cellular Function and Maintenance	organization of cytoskeleton	ABCC1,ADRA2A,ALS2,ARHGDIA,B9D2,BARHL2,CAP1,CD47,CDH2,CDK5RAP3,CEP120,Clip1,CNTNAP1,CRIP1,CTGF,CTNNB1,CXCR4,DAPK1,DDAH1,Dmd,FGFR2,FKBP4,FUT8,GNA12,KCNJ2,KITLG,KLHL1,LIFR,LZTS1,MAP1B,NEFL,NGF,NR2F1,NRG1,NTF3,PARD6B,PDPK1,PHACTR1,PLS3,PLXND1,POMC,RND1,ROBO3,ROR1,ROR2,RUNX3,SALL3,SDK2,SGK1,SIAH1,SLC9A1,SNX2,ST8SIA1,STK35,STXBP5,TEKT3,THBS4,TMSB10/TMSB4X,TNN,Tpm1,VTN,WNT5A	5.88E-04
Cellular Assembly and Organization, Cellular Function and Maintenance	microtubule dynamics	ABCC1,ALS2,B9D2,BARHL2,CAP1,CD47,CDH2,CDK5RAP3,CEP120,Clip1,CNTNAP1,CRIP1,CTGF,CTNNB1,CXCR4,DAPK1,DDAH1,Dmd,FGFR2,FKBP4,FUT8,GNA12,KCNJ2,KITLG,KLHL1,LIFR,LZTS1,MAP1B,NEFL,NGF,NR2F1,NRG1,NTF3,PARD6B,PLXND1,POMC,RND1,ROBO3,ROR1,ROR2,RUNX3,SALL3,SDK2,SGK1,SLC9A1,SNX2,ST8SIA1,STXBP5,TEKT3,THBS4,TNN,Tpm1,VTN,WNT5A	8.65E-04
Cellular Assembly and Organization, Cellular Function and Maintenance	organization of cytoplasm	ABCC1,ADRA2A,ALS2,ARHGDIA,B9D2,BARHL2,CAP1,CD47,CDH2,CDK5RAP3,CEP120,Clip1,CLTC,CNTNAP1,CRIP1,CTGF,CTNNB1,CXCR4,DAPK1,DDAH1,Dmd,FGFR2,FKBP4,FUT8,GNA12,GORASP2,KCNJ2,KITLG,KLHL1,LIFR,LZTS1,MAP1B,NEFL,NGF,NR2F1,NRG1,NTF3,PARD6B,PDPK1,PHACTR1,PLS3,PLXND1,POMC,PRKD1,RND1,ROBO3,ROR1,ROR2,RUNX3,SALL3,SDK2,SGK1,SIAH1,SLC9A1,SNX2,ST8SIA1,STK35,STXBP5,TEKT3,THBS4,TMSB10/TMSB4X,TNN,Tpm1,VTN,WNT5A	1.02E-03
Cellular Compromise, Neurological Disease, Organismal Injury and Abnormalities	atrophy of cholinergic neurons	NGF,NTF3	1.88E-03
Cellular Development	differentiation of cells	ADRA2C,AMOTL2,ARHGAP26,ARPP21,ARX,BARHL2,BHLHE22,BLK,BRCA2,BTG1,CD47,CDH2,CDK2AP1,CDK5RAP3,CEACAM1,CLTC,CREB3L1,CRIP1,CTBP2,CTGF,CTNNB1,CTSK,CXCR4,Dmd,DUSP1,EBF1,EDN3,EIF4G2,ELF3,Esrra,ESRRG,FAF1,FGFR2,FLT3,FOSL2,FOXO3,Foxp1,FST,GHSR,GLMN,GNA12,HES1,HEY1,HIVEP2,HLA-DQB1,HLX,HSPA5,IARS,IL12A,IL5,IRS2,KITLG,LEMD3,LIFR,LIMS1,LIN28A,LMO4,MAFG,MAP1B,MAX,Meis1,mir-124,NAB1,NDFIP1,NEFL,NEUROG1,NFIC,NGF,…	7.56E-09
Cellular Development	differentiation of tumor cell lines	CREB3L1,CTGF,CTNNB1,CTSK,DUSP1,FGFR2,FLT3,FOXO3,FST,HES1,IL5,IRS2,KITLG,LIFR,MAX,Meis1,NEUROG1,NGF,NPM1,NR2F1,NRG1,RRAS2,RUNX1,RUNX2,SMAD7,SOX2,ST8SIA1,ST8SIA4,TMBIM1	5.12E-06
Cellular Development	differentiation of rhabdomyosarcoma cell lines	CTGF,FST,ST8SIA4	8.19E-04
Cellular Development	differentiation of stem cells	CDK2AP1,CTNNB1,EIF4G2,FGFR2,HES1,IL5,KITLG,LIN28A,NEUROG1,NGF,NRG1,NTF3,RUNX1,RUNX2,RUNX3,SOX2	9.32E-04
Cellular Development	commitment of cells	AMOTL2,BARHL2,CTNNB1,EBF1,FGFR2,HES1,NEUROG1,NTF3,PDPK1,SIX2,SOX2	1.05E-03
Cellular Development	differentiation of stromal cell lines	CXCR4,FGFR2,WNT5A	2.99E-03
Cellular Development	commitment of neuroglia	CTNNB1,NTF3	3.70E-03
Cellular Development	differentiation of leukemia cell lines	CTSK,FLT3,FOXO3,KITLG,LIFR,MAX,RUNX1,RUNX2,SMAD7,ST8SIA1,TMBIM1	4.46E-03
Cellular Development	epithelial-mesenchymal transition	ARHGAP21,CTGF,CTNNB1,FGFR2,HEY1,NFYB,NTF3,PDPK1,RUNX3,SMAD7,SOX2,TGFBR3	4.87E-03
Cellular Development	lifespan of cells	FOXO3,HLX,OSCAR,SMAD7,TSHR	5.92E-03
Cellular Development	branching of cells	CDH2,CRIP1,CTBP2,HLX,KITLG,LIFR,MAP1B,NEFL,NGF,NRG1,NTF3,RND1,ROR1,ROR2,RRAS2,RUNX2,SDK2,SGK1,TNN,WNT5A	6.26E-03
Cellular Development, Cellular Growth and Proliferation	proliferation of tumor cell lines	ACPP,ACRBP,API5,BID,BRCA2,CDK2AP1,CEACAM1,CTBP2,CTGF,CTNNB1,CXCR4,DUSP1,ELF3,ESRRG,FABP1,FGFR2,FOXO3,FST,FUT8,GLMN,GRM3,HES1,HMGCR,HSPA5,HTATIP2,IL12A,IL5,KITLG,LZTS1,MAP1B,MAX,MGMT,mir-124,mir-218,MXI1,MYL9,NDFIP1,NGF,NPM1,NR5A2,NRG1,NTF3,PADI4,PDCD10,PDPK1,POLH,POMC,PRKD1,PTP4A3,PTPRG,PTPRO,PTPRR,PTPRU,ROR1,RUNX1,RUNX2,RUNX3,SELE,SGK1,SIAH1,SLC7A11,SLC9A1,SMAD7,SMPD3,SOX2,SPHKAP,ST8SIA1,SULT2A1…	1.75E-04
Cellular Development, Cellular Growth and Proliferation	proliferation of blood cells	ACPP,ARHGDIA,BTG1,CD47,CEACAM1,CTGF,CTNNB1,CUL1,CXCR4,DUSP1,ERAP1,Esrra,FLT3,FOXO3,GAD2,GLMN,HES1,HLA-DQB1,HSPA5,HSPA8,IL12A,IL5,IRS2,KITLG,LAPTM5,MAFG,Meis1,MXI1,NDFIP1,NGF,NPM1,NRG1,POMC,PPM1D,PRKD1,PTPRO,RCAN2,RIPK2,RUNX1,RUNX3,SELE,SMAD7,ST8SIA1,TREM1	1.07E-03
Cellular Development, Cellular Growth and Proliferation, Connective Tissue Development and Function, Embryonic Development, Organ Development, Organismal Development, Skeletal and Muscular System Development and Function, Tissue Development	formation of osteoblasts	CTNNB1,FST,HEY1,ROR2,RUNX2,WNT5A	1.93E-03
Cellular Development, Cellular Growth and Proliferation, Embryonic Development, Organismal Development	proliferation of embryonic cells	ANKRD6,CTNNB1,EDN3,FGFR2,Foxp1,IRS2,KITLG,MXI1,NFIC,NTF3,Paxip1,PDPK1,SHOX2,SOX2,TBX18,WNT5A	1.23E-03
Cellular Development, Cellular Growth and Proliferation, Embryonic Development, Organismal Development, Tissue Development	proliferation of mesenchymal cells	CTNNB1,FGFR2,Foxp1,IRS2,PDPK1,SHOX2,TBX18,WNT5A	1.00E-04
Cellular Development, Cellular Growth and Proliferation, Hematological System Development and Function	proliferation of T lymphocytes	ACPP,ARHGDIA,CD47,CEACAM1,CTGF,CTNNB1,CUL1,CXCR4,DUSP1,ERAP1,Esrra,FOXO3,GAD2,GLMN,HES1,HLA-DQB1,HSPA5,HSPA8,IL12A,IL5,IRS2,KITLG,LAPTM5,MXI1,NDFIP1,POMC,PPM1D,PRKD1,RCAN2,RIPK2,RUNX1,RUNX3,ST8SIA1,TREM1	6.59E-04
Cellular Development, Cellular Growth and Proliferation, Hematological System Development and Function	proliferation of immune cells	ACPP,ARHGDIA,BTG1,CD47,CEACAM1,CTGF,CTNNB1,CUL1,CXCR4,DUSP1,ERAP1,Esrra,FLT3,FOXO3,GAD2,GLMN,HES1,HLA-DQB1,HSPA5,HSPA8,IL12A,IL5,IRS2,KITLG,LAPTM5,Meis1,MXI1,NDFIP1,NGF,NPM1,NRG1,POMC,PPM1D,PRKD1,RCAN2,RIPK2,RUNX1,RUNX3,SMAD7,ST8SIA1,TREM1	1.67E-03
Cellular Development, Cellular Growth and Proliferation, Hematological System Development and Function	proliferation of lymphocytes	ACPP,ARHGDIA,CD47,CEACAM1,CTGF,CTNNB1,CUL1,CXCR4,DUSP1,ERAP1,Esrra,FLT3,FOXO3,GAD2,GLMN,HES1,HLA-DQB1,HSPA5,HSPA8,IL12A,IL5,IRS2,KITLG,LAPTM5,MXI1,NDFIP1,NGF,NPM1,POMC,PPM1D,PRKD1,RCAN2,RIPK2,RUNX1,RUNX3,SMAD7,ST8SIA1,TREM1	1.78E-03
Cellular Development, Cellular Growth and Proliferation, Hematological System Development and Function	expansion of antigen presenting cells	FLT3,KITLG,RUNX1	3.81E-03
Cellular Development, Cellular Growth and Proliferation, Hematological System Development and Function, Hematopoiesis	expansion of LSK cells	FLT3,RUNX1	1.88E-03
Cellular Development, Cellular Growth and Proliferation, Nervous System Development and Function	proliferation of neuroglia	BTG1,CTNNB1,FOXO3,HES1,NGF,NPM1,NRG1,NTF3,RUNX1,VTN	2.18E-03
Cellular Development, Connective Tissue Development and Function, Skeletal and Muscular System Development and Function, Tissue Development	differentiation of chondrocytes	CTGF,CTNNB1,FOSL2,RUNX2,RUNX3,SHOX2,SMAD7,WNT5A	2.00E-03
Cellular Development, Connective Tissue Development and Function, Tissue Development	development of connective tissue cells	CD47,CTNNB1,EBF1,FST,HEY1,HIVEP2,KITLG,ROR2,RUNX1,RUNX2,RXRG,SHOX2,TSHR,WNT5A	3.85E-03
Cellular Development, Connective Tissue Development and Function, Tissue Development	differentiation of odontoblasts	NFIC,RUNX2	6.07E-03
Cellular Development, Embryonic Development, Nervous System Development and Function, Organismal Development, Tissue Development	differentiation of neural crest cells	EDN3,KITLG,LIMS1,NGF,NRG1	1.68E-05
Cellular Development, Embryonic Development, Organismal Development	differentiation of embryonic cells	CDK2AP1,EDN3,EIF4G2,FGFR2,KITLG,LIFR,LIMS1,NGF,NRG1,RUNX1,RUNX2,SOX2,TBX18	2.34E-03
Cellular Development, Embryonic Development, Organismal Development, Tissue Development	differentiation of embryonic tissue	CTNNB1,EDN3,FGFR2,FOSL2,HES1,KITLG,LIFR,LIMS1,NEUROG1,NGF,NRG1,NTF3,RUNX2,SOX2,TBX18	8.75E-04
Cellular Development, Embryonic Development, Organismal Development, Tissue Development	differentiation of neural stem cells	FGFR2,HES1,KITLG,NEUROG1,NTF3	7.75E-03
Cellular Development, Hematological System Development and Function, Hematopoiesis	lymphopoiesis of cells	CXCR4,EBF1,FST,KITLG	2.44E-03
Cellular Development, Hematological System Development and Function, Hematopoiesis, Humoral Immune Response	differentiation of pro-B lymphocytes	BLK,EBF1,FLT3,KITLG,RUNX1	1.00E-03
Cellular Development, Hematological System Development and Function, Hematopoiesis, Humoral Immune Response, Lymphoid Tissue Structure and Development	lymphopoiesis of B lymphocytes	CXCR4,EBF1,KITLG	4.76E-03
Cellular Development, Hematological System Development and Function, Hematopoiesis, Lymphoid Tissue Structure and Development	hematopoiesis of leukocytes	CXCR4,EBF1,KITLG,RUNX1	5.12E-03
Cellular Development, Hematological System Development and Function, Hematopoiesis, Lymphoid Tissue Structure and Development	development of granulocytes	IL5,KITLG,PPM1D,RUNX1	8.30E-03
Cellular Development, Hematological System Development and Function, Hematopoiesis, Tissue Development	hematopoiesis of bone marrow	FST,IL5,KITLG,NPM1,SELE	3.99E-03
Cellular Development, Nervous System Development and Function, Tissue Development	differentiation of neurons	ADRA2C,ARPP21,ARX,BARHL2,BHLHE22,CDK5RAP3,CTNNB1,Dmd,EBF1,EDN3,FGFR2,FST,HES1,HEY1,LIFR,MAP1B,Meis1,mir-124,NEUROG1,NGF,NREP,NRG1,NTF3,OLIG3,ROR1,RUNX1,SALL3,SOX2,ST8SIA4,VTN,WNT5A	6.24E-07
Cellular Development, Nervous System Development and Function, Tissue Development	development of sensory neurons	CTNNB1,HES1,HEY1,NEUROG1,NR2F1,NTF3	4.79E-05
Cellular Development, Nervous System Development and Function, Tissue Development	development of neurons	ALS2,ARX,BARHL2,CDH2,CNTNAP1,CRIP1,CTNNB1,CXCR4,Dmd,FGFR2,GHSR,HES1,HEY1,KCNJ2,KLHL1,LIFR,LZTS1,MAP1B,NEFL,NEUROG1,NGF,NR2F1,NRG1,NTF3,PARD6B,POMC,RND1,ROBO3,ROR1,ROR2,RUNX1,RUNX3,SDK2,SGK1,SOX2,ST8SIA4,STXBP5,THBS4,TNN,WNT5A	1.17E-04
Cellular Development, Nervous System Development and Function, Tissue Development	differentiation of sensory neurons	CTNNB1,HES1,NEUROG1,NGF,NTF3	1.34E-03
Cellular Development, Nervous System Development and Function, Tissue Development	differentiation of mechanosensory neurons	CTNNB1,HES1,NEUROG1,NTF3	5.82E-03
Cellular Development, Nervous System Development and Function, Tissue Development	differentiation of spinal neuron	NGF,RUNX1	6.07E-03
Cellular Development, Nervous System Development and Function, Tissue Development	differentiation of striatal neurons	ARPP21,NTF3	6.07E-03
Cellular Development, Skeletal and Muscular System Development and Function	differentiation of bone cell lines	CTNNB1,FGFR2,HIVEP2,ROR2	3.31E-04
Cellular Development, Skeletal and Muscular System Development and Function	differentiation of muscle cell lines	ARHGAP26,CXCR4,FGFR2,LEMD3,NRG1,RASA3,RIPK2,RRAS2,SBF1,SMAD7,ST8SIA4,TBX3,WNT5A	4.24E-04
Cellular Development, Skeletal and Muscular System Development and Function, Tissue Development	differentiation of osteoblasts	CLTC,CREB3L1,CTNNB1,Esrra,FAF1,FGFR2,FOSL2,HEY1,HIVEP2,IARS,NR1I2,PRKD1,ROR2,RRAS2,RUNX2,SHOX2,SMAD7,SOX2,TWIST2,WNT5A	5.36E-05
Cellular Development, Tissue Development	differentiation of connective tissue	CD47,CLTC,CREB3L1,CTBP2,CTGF,CTNNB1,EBF1,Esrra,FAF1,FGFR2,FOSL2,FOXO3,HES1,HEY1,HIVEP2,IARS,IRS2,KITLG,MAFG,MAX,NFIC,NR1I2,NR2F1,OSCAR,PRKD1,ROR2,RRAS2,RUNX1,RUNX2,RUNX3,SHOX2,SLC25A38,SMAD7,SOX2,TBX18,TSHR,TWIST2,WNT5A	2.52E-04
Cellular Development, Tissue Development	differentiation of bone	CD47,CLTC,CREB3L1,CTNNB1,Esrra,FAF1,FGFR2,FOSL2,HEY1,HIVEP2,IARS,KITLG,NR1I2,OSCAR,PRKD1,ROR2,RRAS2,RUNX2,SHOX2,SMAD7,SOX2,TSHR,TWIST2,WNT5A	6.12E-04
Cellular Development, Tissue Development	differentiation of connective tissue cells	CD47,CLTC,CREB3L1,CTBP2,CTGF,CTNNB1,EBF1,Esrra,FAF1,FGFR2,FOSL2,HES1,HEY1,HIVEP2,IARS,IRS2,KITLG,MAFG,NFIC,NR1I2,NR2F1,OSCAR,PRKD1,ROR2,RRAS2,RUNX2,RUNX3,SHOX2,SMAD7,SOX2,TSHR,TWIST2,WNT5A	6.33E-04
Cellular Development, Tissue Development	differentiation of bone cells	CD47,CLTC,CREB3L1,CTNNB1,Esrra,FAF1,FGFR2,FOSL2,HEY1,HIVEP2,IARS,NR1I2,OSCAR,PRKD1,ROR2,RRAS2,RUNX2,SHOX2,SMAD7,SOX2,TSHR,TWIST2,WNT5A	1.27E-03
Cellular Development, Tissue Development	differentiation of fibrous tissue	IRS2,MAFG,NFIC,SOX2,TBX18	5.92E-03
Cellular Development, Tissue Development, Visual System Development and Function	differentiation of retinal cells	BARHL2,EBF1,HES1,NKD1	6.58E-03
Cellular Function and Maintenance	regulation of hematopoietic cells	CD47,IL5,KITLG,RUNX1	1.70E-04
Cellular Function and Maintenance	regulation of cells	CD47,CEACAM1,IL5,KITLG,NTF3,POMC,RUNX1,RUNX2,SOX2	3.27E-03
Cellular Function and Maintenance	maintenance of stem cells	HES1,LIN28A,SOX2,TBX3	7.41E-03
Cellular Function and Maintenance, Cellular Growth and Proliferation	production of bone marrow cells	KITLG,Meis1,RUNX1	3.81E-03
Cellular Function and Maintenance, Cellular Growth and Proliferation, Hematological System Development and Function, Hematopoiesis	production of hematopoietic cells	IL5,KITLG,Meis1,RUNX1	5.12E-03
Cellular Growth and Proliferation	proliferation of cells	ABCC1,ACPP,ACRBP,ADAM28,ADRA2A,AK4,ALS2,ANKRD6,API5,ARHGDIA,ARL6IP5,ARX,BID,BLK,BRCA2,BTG1,C1QTNF9B,CD47,CDH2,CDK2AP1,CEACAM1,CEP120,CLTC,CRIP1,CTBP2,CTGF,CTNNB1,CUL1,CXCR4,DACT2,DAPK1,DDAH1,DOK6,DUSP1,EDN3,EIF4G2,ELF3,ERAP1,Esrra,ESRRG,ETFB,FABP1,FBLN1,FBN1,FBXO11,FGFR2,FKBP4,Flt1/LOC100911280,FLT3,FOSL2,FOXO3,Foxp1,FST,FTSJ3,FUT8,FXYD1,GAD2,GHSR,GLMN,GNA12,GRB14,GRM3,GUCA2A,HABP2,HES1,HEY1,HLA-…	6.99E-08
Cellular Growth and Proliferation	formation of cells	ACOX1,ACRBP,ADAM28,AMPH,ARHGDIA,ARX,BARHL2,BRCA2,CD47,CSTF2T,CTNNB1,CUL1,CXCR4,DAZ2,EBF1,ESRRG,FOSL2,FST,GALNTL5,HES1,HEY1,HIVEP2,IRS2,KHDRBS3,KITLG,LIN28A,MAFG,MXI1,MYL9,NAB1,NEUROG1,NR2F1,NRG1,NTF3,PLS3,PPM1D,ROR2,RUNX1,RUNX2,SBF1,SELE,SIAH1,SMAD7,SMPD3,SOX2,ST8SIA4,TMOD1,TMSB10/TMSB4X,TSHR,VTN,WNT5A	2.80E-04
Cellular Growth and Proliferation	proliferation of ear cells	CTNNB1,NTF3,SOX2	5.22E-04
Cellular Growth and Proliferation	colony formation of cells	CLTC,CTNNB1,ELF3,Esrra,FBLN1,FGFR2,FLT3,FOXO3,HES1,IL5,KITLG,LIFR,LOXL1,LZTS1,Meis1,NGF,NPM1,NRG1,NTF3,NUPR1,PTP4A3,PTPRG,RUNX1,RUNX2,SMAD7,SOX2,TSHR,TWIST2	1.21E-03
Cellular Growth and Proliferation	cytostasis	ABCC1,CDK2AP1,CEACAM1,CTNNB1,CUL1,FLT3,FOXO3,MXI1,NGF,NR1I2,NR2F1,PADI4,PDPK1,PER1,RRAS2,SMAD7,ZNF217	4.10E-03
Cellular Growth and Proliferation	cytostasis of colon cancer cell lines	CTNNB1,FOXO3,MXI1,SMAD7	5.12E-03
Cellular Growth and Proliferation, Hematological System Development and Function, Hematopoiesis, Humoral Immune Response, Tissue Development	generation of pre-B lymphocytes	EBF1,FUT8	1.88E-03
Cellular Growth and Proliferation, Hematological System Development and Function, Humoral Immune Response, Tissue Development	generation of B lymphocytes	BLK,CTNNB1,EBF1,FUT8	4.47E-03
Cellular Growth and Proliferation, Nervous System Development and Function	formation of neurons	CTNNB1,CXCR4,HES1,HEY1,NEUROG1,NR2F1,SOX2,ST8SIA4	2.79E-04
Cellular Growth and Proliferation, Tissue Development	generation of cells	BLK,CTNNB1,EBF1,ELF3,Esrra,FST,FUT8,HEY1,HLA-DQB1,KITLG,NEUROG1,NRG1,NTF3,RUNX3,SOX2,WNT5A	4.12E-03
Cellular Movement	cell movement	ABCC1,ADRA2A,ARHGAP21,ARX,BARHL2,BID,BRCA2,CAP1,CD47,CDH2,CEACAM1,CREB3L1,CTBP2,CTGF,CTNNB1,CUL1,CXCR4,DACT2,Dclk1,DUSP1,EBF1,EDN3,EFHC1,ELF3,ERAP1,EYA3,FAF1,FBN1,FERMT2,FGFR2,FKBP4,Flt1/LOC100911280,FOSL2,FOXO3,FST,FUT8,GHSR,GNA12,GRM3,GUCA2A,HABP2,HEY1,HLX,HSPA5,HTATIP2,IL12A,IL5,IRS2,ITGB6,KITLG,LIFR,LIMS1,LITAF,LMO4,MAP1B,MAX,mir-218,MYADM,NEUROG1,NFIC,NGF,NPM1,NR2F1,NREP,NRG1,NTF3,PARD6B,Pax…	2.84E-07
Cellular Movement	migration of cells	ABCC1,ADRA2A,ARHGAP21,ARX,BARHL2,BID,BRCA2,CAP1,CD47,CDH2,CEACAM1,CREB3L1,CTBP2,CTGF,CTNNB1,CUL1,CXCR4,DACT2,Dclk1,DUSP1,EBF1,EDN3,EFHC1,ERAP1,EYA3,FAF1,FGFR2,FKBP4,Flt1/LOC100911280,FOXO3,FUT8,GNA12,GRM3,GUCA2A,HABP2,HEY1,HLX,HSPA5,HTATIP2,IL12A,IL5,IRS2,ITGB6,KITLG,LITAF,LMO4,MAP1B,MAX,mir-218,MYADM,NEUROG1,NFIC,NGF,NPM1,NR2F1,NREP,NRG1,NTF3,PARD6B,Paxip1,PDPK1,PER1,PHACTR1,PLA2G7,PLXND1,POMC,P…	2.23E-06
Cellular Movement	cell movement of cancer cells	CD47,CDH2,CEACAM1,CTGF,CTNNB1,CXCR4,DUSP1,GNA12,GRM3,IRS2,SELE,SOX2,WNT5A	2.09E-04
Cellular Movement	migration of melanoma cells	CD47,CEACAM1,CXCR4,GRM3,IRS2	2.90E-04
Cellular Movement	cell movement of melanoma cell lines	CTGF,CXCR4,FOXO3,GRM3,NGF,NRG1,POMC,PTP4A3,VTN,WNT5A	5.16E-04
Cellular Movement	invasion of cells	ARHGDIA,CAP1,CDH2,CDK5RAP3,CEACAM1,CTBP2,CTGF,CTNNB1,CTSK,CXCR4,EDN3,ELF3,FAF1,FBLN1,FERMT2,FOXO3,FST,FUT8,GNA12,HSPA5,HTATIP2,IRS2,ITGB6,KITLG,mir-218,NGF,NPM1,NRG1,NTF3,PTP4A3,RNF144A,ROR1,RRAS2,RUNX2,RUNX3,RXRG,SMAD7,SOX2,ST8SIA1,TBX3,TGFBR3,TMSB10/TMSB4X,VTN,WNT5A	6.43E-04
Cellular Movement	cell movement of tumor cells	CD47,CDH2,CEACAM1,CTBP2,CTGF,CTNNB1,CXCR4,DUSP1,GNA12,GRM3,IRS2,SELE,SOX2,WNT5A	6.88E-04
Cellular Movement	cell movement of tumor cell lines	ARHGAP21,CAP1,CD47,CDH2,CREB3L1,CTBP2,CTGF,CTNNB1,CXCR4,FAF1,FBN1,FERMT2,FGFR2,FOXO3,GHSR,GRM3,HTATIP2,IL5,ITGB6,KITLG,LIFR,mir-218,NGF,NREP,NRG1,NTF3,PHACTR1,POMC,PRKD1,PTP4A3,PTPRU,RGS3,RNF144A,ROR1,RUNX2,RUNX3,SELE,SPTLC1,TBX3,TNN,TWIST2,VTN,WNT5A	7.07E-04
Cellular Movement	migration of tumor cell lines	ARHGAP21,CD47,CDH2,CREB3L1,CTBP2,CTGF,CTNNB1,CXCR4,FAF1,FGFR2,FOXO3,GRM3,HTATIP2,IL5,ITGB6,KITLG,mir-218,NGF,NREP,NRG1,NTF3,PHACTR1,POMC,PRKD1,PTP4A3,PTPRU,RGS3,RNF144A,ROR1,RUNX2,RUNX3,TBX3,TNN,TWIST2,VTN,WNT5A	9.73E-04
Cellular Movement	cell movement of central nervous system cells	CDH2,CTGF,CXCR4,GNA12,KITLG,LMO4,NPM1,RGS3,ROBO3,ST8SIA4	1.01E-03
Cellular Movement	migration of central nervous system cells	CDH2,CTGF,CXCR4,GNA12,KITLG,LMO4,RGS3,ROBO3,ST8SIA4	1.13E-03
Cellular Movement	migration of melanoma cell lines	CTGF,FOXO3,GRM3,NGF,NRG1,POMC,PTP4A3,VTN	1.50E-03
Cellular Movement	migration of brain cells	CDH2,CXCR4,GNA12,KITLG,LMO4,RGS3,ROBO3,ST8SIA4	2.00E-03
Cellular Movement	cell movement of stem cells	CDH2,CXCR4,KITLG,NEUROG1,NRG1,SELE	2.13E-03
Cellular Movement	migration of neural stem cells	CXCR4,KITLG,NEUROG1	2.28E-03
Cellular Movement	migration of breast cancer cell lines	CDH2,CTGF,CTNNB1,CXCR4,FAF1,FGFR2,FOXO3,NRG1,PRKD1,RNF144A,ROR1,TNN,TWIST2,VTN,WNT5A	2.40E-03
Cellular Movement	migration of tumor cells	CD47,CDH2,CEACAM1,CTBP2,CTGF,CTNNB1,CXCR4,DUSP1,FOXO3,GNA12,GRM3,IRS2,SELE,SOX2,WNT5A	2.40E-03
Cellular Movement	invasion of hybrid cells	CEACAM1,CXCR4	3.70E-03
Cellular Movement	invasion of tumor cell lines	ARHGDIA,CAP1,CDH2,CDK5RAP3,CTBP2,CTGF,CTNNB1,CTSK,CXCR4,FAF1,FBLN1,FUT8,GNA12,HTATIP2,IRS2,ITGB6,mir-218,NGF,NRG1,NTF3,PTP4A3,RNF144A,ROR1,RUNX3,RXRG,SMAD7,ST8SIA1,TMSB10/TMSB4X,VTN,WNT5A	8.28E-03
Cellular Movement, Embryonic Development	migration of mesenchymal cells	FKBP4,PDPK1,SEMA6D	2.28E-03
Cellular Movement, Embryonic Development	migration of embryonic cells	CDH2,EDN3,FKBP4,KITLG,NRG1,PDPK1,SEMA6D,VTN	5.81E-03
Cellular Movement, Hematological System Development and Function, Hematopoiesis	mobilization of hematopoietic progenitor cells	CXCR4,FLT3,KITLG,RUNX3,SELE	1.76E-03
Cellular Movement, Nervous System Development and Function	migration of neurons	ARX,BARHL2,CDH2,CTNNB1,CXCR4,Dclk1,EBF1,GNA12,KITLG,LMO4,MAP1B,NEUROG1,NR2F1,NRG1,RGS3,ROBO3,ST8SIA4	4.45E-04
Cellular Movement, Nervous System Development and Function	chemotaxis of cerebellar granule cell	CXCR4,RGS3	1.88E-03
Cellular Movement, Nervous System Development and Function	guidance of axons	ARX,BHLHE22,CDH2,CXCR4,FOXD1,NR2F1,NTF3,PTPRO,RND1,ROBO3,RUNX3	2.44E-03
Cellular Movement, Reproductive System Development and Function	migration of primordial germ cells	CXCR4,ROR2,WNT5A	3.04E-04
Cellular Response to Therapeutics	drug resistance of leukemia cells	ABCC1,ABCC6	3.70E-03
Cellular Response to Therapeutics, Embryonic Development	sensitivity of embryonic stem cells	ABCC1,BRCA2	6.39E-04
Connective Tissue Development and Function	width of hypertrophic chondrocyte layer	CTGF,FGFR2,FOSL2,ROR2,RUNX2,SMPD3	7.00E-04
Connective Tissue Development and Function, Embryonic Development, Organ Development, Organ Morphology, Organismal Development, Skeletal and Muscular System Development and Function, Tissue Development	abnormal morphology of bone	ARL6,BRCA2,CD47,CREB3L1,CTGF,CTSK,EBF1,Esrra,FBN1,FGFR2,FOSL2,KCNJ2,LMO4,MFAP5,NAB1,NFIC,OSCAR,PLXND1,ROR2,RUNX2,SLC30A5,SLC4A4,SMPD3,TBX3,TGFBR3,WNT5A	2.36E-03
Connective Tissue Development and Function, Embryonic Development, Organ Development, Organ Morphology, Organismal Development, Skeletal and Muscular System Development and Function, Tissue Development	abnormal morphology of mandibular angle	CTSK,ROR2	6.07E-03
Connective Tissue Development and Function, Embryonic Development, Organ Development, Organ Morphology, Organismal Development, Skeletal and Muscular System Development and Function, Tissue Development	abnormal morphology of ulna	CTGF,ROR2,TBX3,WNT5A	8.30E-03
Connective Tissue Development and Function, Tissue Development	accumulation of visceral fat	POMC,RIPK2	1.88E-03
Connective Tissue Development and Function, Tissue Morphology	quantity of connective tissue cells	CD47,CTGF,CTNNB1,CTSK,EBF1,Esrra,FGFR2,FLT3,FOSL2,IL5,NACA,NR2F1,OSCAR,PER1,RUNX2,SLC30A5,SOX2	3.91E-04
Connective Tissue Development and Function, Tissue Morphology	mass of inguinal fat pad	Esrra,GHSR,PLIN1,POMC,SLC30A5	4.30E-04
Connective Tissue Development and Function, Tissue Morphology	quantity of bone cells	CD47,CTNNB1,CTSK,EBF1,Esrra,FGFR2,FLT3,NACA,OSCAR,PER1,RUNX2,SLC30A5	1.20E-03
Connective Tissue Development and Function, Tissue Morphology	mass of subcutaneous fat	PLIN1,POMC,SHOX2	1.69E-03
Connective Tissue Development and Function, Tissue Morphology	mass of retroperitoneal fat pad	Esrra,PLIN1,POMC,SLC30A5	2.06E-03
Connective Tissue Development and Function, Tissue Morphology	mass of mesenteric fat	PLIN1,POMC,SLC30A5	3.81E-03
Connective Tissue Development and Function, Tissue Morphology	mass of white adipose tissue	GHSR,IRS2,PCK2,PLIN1	5.12E-03
Connective Tissue Development and Function, Tissue Morphology	quantity of fibroblasts	CTGF,CTNNB1,IL5,SOX2	5.82E-03
Connective Tissue Development and Function, Tissue Morphology	abnormal quantity of adipose tissue	ARL6,EPM2A,PLIN1	5.84E-03
Connective Tissue Development and Function, Tissue Morphology	quantity of osteoblasts	EBF1,Esrra,FGFR2,PER1,RUNX2,SLC30A5	7.41E-03
Connective Tissue Disorders, Dental Disease, Developmental Disorder, Digestive System Development and Function, Gastrointestinal Disease, Organismal Development, Skeletal and Muscular Disorders	lack of mandibular incisor	FST,NFIC	6.07E-03
Connective Tissue Disorders, Developmental Disorder, Hereditary Disorder, Ophthalmic Disease, Skeletal and Muscular Disorders	Weill-Marchesani syndrome	ADAMTS10,FBN1	1.88E-03
Connective Tissue Disorders, Developmental Disorder, Hereditary Disorder, Skeletal and Muscular Disorders	acromesomelic dysplasia syndrome	FBN1,ROR2,WDR35	3.81E-03
Connective Tissue Disorders, Inflammatory Disease, Skeletal and Muscular Disorders	Rheumatic Disease	ABCC1,ADRA2A,ADRA2C,BLK,C1QB,CACNA1B,CEACAM1,CHCHD2,CTGF,CXCR4,DOK6,DUSP1,EDN3,ELF3,ERAP1,FAF1,FBN1,FLT3,FOXO3,GABRD,GABRG1,GRIK4,HLA-DQB1,HMGCR,HSPA5,HSPA8,IL12A,IL5,LDHB,LMO4,MAML3,NGF,NTF3,PADI4,PER1,POMC,PPP3R2,RASSF8,RIPK2,RPS24,RUNX3,SCN10A,SELE,SLC1A1,SLC1A4,SLC6A3,SLC7A11,SPOCK1,UBAC1,VRK1,WNT5A	4.96E-03
Connective Tissue Disorders, Inflammatory Disease, Skeletal and Muscular Disorders	arthritis	ABCC1,ADRA2A,ADRA2C,BLK,CACNA1B,CHCHD2,CTGF,CXCR4,DOK6,DUSP1,EDN3,ELF3,ERAP1,FAF1,FLT3,FOXO3,GABRD,GABRG1,GRIK4,HLA-DQB1,HMGCR,HSPA5,HSPA8,IL12A,IL5,LDHB,LMO4,MAML3,NGF,NTF3,PADI4,PPP3R2,RASSF8,RIPK2,RPS24,RUNX3,SCN10A,SELE,SLC1A1,SLC1A4,SLC6A3,SLC7A11,SPOCK1,UBAC1,VRK1,WNT5A	6.37E-03
Connective Tissue Disorders, Skeletal and Muscular Disorders	osteosclerosis	FOSL2,LEMD3,TSHR	5.84E-03
Developmental Disorder	agenesis	ARX,CTNNB1,HES1,MAP1B,POMC,SIX2,WNT5A	3.58E-04
Developmental Disorder	Hypertrophy	ADRA2A,ADRA2C,CTGF,CTNNB1,DUSP1,FOXO3,FST,FXYD1,HES1,HMGCR,IL5,IRX4,LEMD3,MYL9,NAB1,NGF,NTF3,NUPR1,PDPK1,PLIN1,RCAN2,RUNX2,SGK1,SLC9A1,SMAD7,TRDN,TSHR,WNT5A	8.24E-04
Developmental Disorder	disorder of stature	BRCA2,CTGF,DIS3L2,FBN1,FGFR2,GHSR,ROR2,RUNX2,SLC6A3,SMPD3,WDR35,WNT5A	8.31E-04
Developmental Disorder	hypertrophy of cells	CTGF,DUSP1,FOXO3,FST,HES1,IL5,NGF,NUPR1,PDPK1,PLIN1,RUNX2,SGK1,SLC9A1,SMAD7,TRDN,TSHR,WNT5A	3.98E-03
Developmental Disorder	dysgenesis	ACOX1,ARHGDIA,ARX,BRCA2,CRIM1,CSTB,CTGF,CTNNB1,CUL1,FBLN1,FGFR2,HES1,HEY1,HLX,KITLG,MAFG,MAP1B,NGF,NTF3,POMC,RUNX1,RUNX2,SIX2,SLC6A3,TBX3,TGFBR3,TNIP1,VRK1,WNT5A	4.32E-03
Developmental Disorder	hypertrophy of tissue	CTGF,DUSP1,FOXO3,FST,HES1,IL5,NGF,PLIN1,RUNX2,SGK1,SLC9A1,SMAD7,TRDN,TSHR,WNT5A	5.68E-03
Developmental Disorder, Hereditary Disorder	dwarfism	BRCA2,CTGF,FBN1,FGFR2,ROR2,RUNX2,SLC6A3,SMPD3,WDR35,WNT5A	3.01E-03
Developmental Disorder, Neurological Disease	hypertrophy of neurons	HES1,NGF,SGK1	1.21E-03
Developmental Disorder, Neurological Disease, Psychological Disorders	speech and language disorders	ADRA2A,ADRA2C,ARX,GABRD,GABRG1	7.10E-03
Developmental Disorder, Organismal Injury and Abnormalities, Renal and Urological Disease	hypertrophy of mesangial cells	NUPR1,PDPK1,SMAD7	3.81E-03
Developmental Disorder, Organismal Injury and Abnormalities, Renal and Urological Disease, Reproductive System Disease	hypospadia	ARX,FGFR2,FKBP4	2.28E-03
Developmental Disorder, Organismal Injury and Abnormalities, Reproductive System Disease	dysplasia of genital organ	ROR2,WNT5A	1.88E-03
Digestive System Development and Function	morphogenesis of embryonic gastrointestinal tract	FGFR2,HLX,SHOX2,SIX2	1.16E-03
Digestive System Development and Function	morphogenesis of gastrointestinal tract	FGFR2,HLX,RUNX2,SHOX2,SIX2,WNT5A	1.57E-03
Digestive System Development and Function	development of gastrointestinal tract	CTNNB1,CTSK,FGFR2,Foxp1,FST,HLX,NFIC,RUNX2,SHOX2,SIX2,SMAD7,SOX2,TBX3,TGFBR3,WNT5A	3.33E-03
Digestive System Development and Function	formation of secondary palate	CTGF,FGFR2,FST,KCNJ2,ROR2,SHOX2	5.11E-03
Digestive System Development and Function, Hepatic System Development and Function, Organ Morphology, Organismal Development	lack of gall bladder	HES1,HLX	1.88E-03
Digestive System Development and Function, Organ Morphology, Organismal Development	lack of rectum	FGFR2,WNT5A	1.88E-03
Digestive System Development and Function, Organ Morphology, Organismal Development	abnormal morphology of large intestine	CEACAM1,EDN3,FGFR2,NR5A2,SLC4A4,WNT5A	4.72E-03
DNA Replication, Recombination, and Repair	synthesis of DNA	BRCA2,CDK2AP1,CEACAM1,CTNNB1,DUSP1,EDN3,GNA12,HSPA8,IRS2,KITLG,MAX,NGF,NRG1,NTF3,POLH,POMC,PRKD1,REV3L,RRAS2,RUNX2,SGK1,SMAD7,TGFBR3,TSHR,VTN	1.08E-03
Drug Metabolism, Molecular Transport	export of drug	ABCC1,NR1I2	6.07E-03
Embryonic Development	size of embryo	BRCA2,CTNNB1,CUL1,FGFR2,Foxp1,HES1,HSD17B7,LIMS1,LIN28A,LMO4,MAML3,MAX,MTERF4,NPM1,NR5A2,Paxip1,PDCD10,PDPK1,REV3L,ROR2,SNX2,Tpm1,TRA2B	1.59E-04
Embryonic Development	elongation of ectoderm	ROR2,WNT5A	6.39E-04
Embryonic Development	elongation of embryonic tissue	CTGF,ROR2,WNT5A	1.21E-03
Embryonic Development, Endocrine System Development and Function, Nervous System Development and Function, Organ Development, Organismal Development, Reproductive System Development and Function, Tissue Development	development of adenohypophysis	HES1,SLC6A3,SOX2	3.81E-03
Embryonic Development, Hair and Skin Development and Function, Organ Development, Organ Morphology, Organismal Development, Tissue Development	morphogenesis of hair follicle	CTNNB1,FGFR2,FST,RUNX1,RUNX3	1.00E-03
Embryonic Development, Nervous System Development and Function, Organ Development, Organ Morphology, Organismal Development, Tissue Development	morphogenesis of diencephalon	FOXD1,SOX2	6.39E-04
Embryonic Development, Nervous System Development and Function, Organ Development, Organismal Development, Tissue Development	formation of brain	ARX,BARHL2,BRCA2,CDK5RAP3,CEP120,CTNNB1,CXCR4,FGFR2,FOXD1,FOXO3,HES1,HSD17B7,IRS2,LIN28A,MAP1B,NPM1,NR2F1,NRG1,NTF3,PDPK1,ROBO3,SLC6A3,SOX2,ST8SIA4,WNT5A	5.24E-03
Embryonic Development, Organ Development, Organ Morphology, Organismal Development, Renal and Urological System Development and Function, Reproductive System Development and Function, Tissue Development	lack of mammary gland	FGFR2,TBX3	3.70E-03
Embryonic Development, Organ Development, Organ Morphology, Organismal Development, Respiratory System Development and Function, Tissue Development	abnormal morphology of lung	BID,CTGF,CTSK,DUSP1,FBLN1,FBN1,FGFR2,Foxp1,FUT8,HES1,HLX,ITGB6,LOXL1,ROR2,SELE,WNT5A	7.44E-05
Embryonic Development, Organ Development, Organismal Development, Renal and Urological System Development and Function, Reproductive System Development and Function, Tissue Development	development of genital organ	ACOX1,ACRBP,ADAM28,AMPH,ARHGDIA,BRCA2,CSTF2T,CTGF,CTNNB1,CXCR4,DAZ2,FGFR2,FKBP4,FOXO3,FST,GALNTL5,IRS2,KHDRBS3,KITLG,LIN28A,NGF,NRG1,NUPR1,PPM1D,SBF1,SIAH1,SMPD3,SOX2,TBX3,TMSB10/TMSB4X,WNT5A	4.32E-04
Embryonic Development, Organ Development, Organismal Development, Renal and Urological System Development and Function, Reproductive System Development and Function, Tissue Development	gonadogenesis	ACOX1,ACRBP,ADAM28,AMPH,ARHGDIA,BRCA2,CSTF2T,CTGF,CXCR4,DAZ2,FOXO3,FST,GALNTL5,IRS2,KHDRBS3,KITLG,LIN28A,NGF,NRG1,NUPR1,PPM1D,SBF1,SIAH1,SMPD3,TMSB10/TMSB4X,WNT5A	4.80E-03
Embryonic Development, Organ Development, Organismal Development, Respiratory System Development and Function, Tissue Development	formation of lung	BID,CTGF,CTNNB1,CTSK,DUSP1,FBLN1,FBN1,FGFR2,Foxp1,FUT8,HES1,HLX,ITGB6,LOXL1,ROR2,SELE,SOX2,WNT5A	2.55E-03
Embryonic Development, Organismal Development	specification of rostrocaudal axis	CTNNB1,HEY1,TBX18,TBX3,WNT5A	2.34E-04
Embryonic Development, Organismal Development	development of body trunk	ARX,BID,BRCA2,CRIP1,CTBP2,CTGF,CTNNB1,CTSK,CXCR4,DAZ2,DUSP1,FBLN1,FBN1,FGFR2,FOSL2,FOXD1,FOXO3,Foxp1,FST,FUT8,HES1,HEY1,HLX,IRS2,IRX4,ITGB6,KITLG,LMO4,LOXL1,MAML3,NAB1,NGF,NRG1,NTF3,Paxip1,PDPK1,POMC,ROR2,RRAS2,RUNX1,SELE,SHOX2,SIX2,SLC14A2,SMAD7,SOX2,TBX18,TBX3,TGFBR3,TMOD1,Tpm1,WNT5A	1.01E-03
Embryonic Development, Organismal Development	development of head	ABCC6,ARL6,ARX,BARHL2,BID,BRCA2,CDK2AP1,CDK5RAP3,CEP120,CSTB,CTNNB1,CTSK,CXCR4,EBF1,ELOVL4,FGFR2,FOSL2,FOXD1,FOXO3,FST,HES1,HSD17B7,IRS2,LIN28A,MAP1B,Meis1,mir-124,NFIC,NKD1,NPM1,NR2F1,NRG1,NTF3,PDPK1,ROBO3,RUNX2,SHOX2,SLC6A3,SMAD7,SOX2,ST8SIA4,TBX3,TGFBR3,WNT5A	1.41E-03
Embryonic Development, Organismal Development	growth of embryo	ANKRD6,ARX,CTNNB1,CUL1,EDN3,FGFR2,Foxp1,GNA12,HES1,IRS2,KITLG,LIMS1,MAX,MXI1,NFIC,NGF,NRG1,NTF3,Paxip1,PDPK1,REV3L,SHOX2,SNX2,SOX2,TBX18,WNT5A	1.67E-03
Embryonic Development, Organismal Development	development of body axis	ABCC6,ARL6,ARX,BARHL2,BID,BRCA2,CDK2AP1,CDK5RAP3,CEP120,CSTB,CTNNB1,CTSK,CXCR4,EBF1,ELOVL4,FGFR2,FOSL2,FOXD1,FOXO3,FST,HES1,HEY1,HSD17B7,IRS2,LIN28A,MAP1B,Meis1,mir-124,NFIC,NKD1,NPM1,NR2F1,NRG1,NTF3,PDPK1,ROBO3,RUNX2,SHOX2,SLC6A3,SMAD7,SOX2,ST8SIA4,TBX18,TBX3,TGFBR3,WNT5A	3.31E-03
Embryonic Development, Organismal Development, Skeletal and Muscular System Development and Function	morphogenesis of embryonic digit	CTNNB1,GNA12,KIAA1715,TBX3,WNT5A	4.43E-03
Embryonic Development, Organismal Development, Skeletal and Muscular System Development and Function	morphogenesis of forelimb	CTNNB1,KIAA1715,SALL3,TBX3	6.58E-03
Embryonic Development, Organismal Development, Tissue Development	growth of embryonic tissue	ANKRD6,ARX,CTNNB1,FGFR2,Foxp1,HES1,IRS2,KITLG,MXI1,NGF,NRG1,NTF3,PDPK1,REV3L,SHOX2,SOX2,TBX18,WNT5A	2.19E-04
Embryonic Development, Organismal Development, Tissue Development	development of atrioventricular canal cushion	CTNNB1,Foxp1,PDPK1	3.04E-04
Embryonic Development, Organismal Development, Tissue Development	development of extraembryonic tissue	ADRA2A,ADRA2C,CTBP2,CTNNB1,LEMD3,MAX,NRG1,TMOD1	1.28E-03
Embryonic Development, Organismal Development, Tissue Development	development of placode	FGFR2,HES1	1.88E-03
Embryonic Development, Organismal Development, Tissue Development	development of yolk sac	ADRA2A,ADRA2C,LEMD3,TMOD1	5.82E-03
Embryonic Development, Tissue Morphology	abnormal morphology of visceral yolk sac	ADRA2A,ADRA2C,BRCA2,CDH2,MAML3,SNX2,TBX3	1.36E-03
Embryonic Development, Tissue Morphology	morphology of yolk sac	ADRA2A,ADRA2C,BRCA2,CDH2,HSD17B7,MAML3,SNX2,TBX3,TMOD1	2.92E-03
Endocrine System Development and Function, Lipid Metabolism, Molecular Transport, Small Molecule Biochemistry	secretion of aldosterone	FST,PER1,POMC,PRKD1	7.41E-03
Endocrine System Development and Function, Nervous System Development and Function, Tissue Morphology	quantity of pituitary cells	CTNNB1,IRS2,POMC,SLC6A3,SMPD3	1.76E-03
Endocrine System Development and Function, Nervous System Development and Function, Tissue Morphology	quantity of anterior pituitary cells	IRS2,POMC,SLC6A3,SMPD3	5.82E-03
Endocrine System Development and Function, Tissue Morphology	quantity of endocrine cells	ARX,CTNNB1,FST,HES1,IRS2,NEUROG1,POMC,SLC6A3,SMPD3	6.14E-03
Endocrine System Disorders, Gastrointestinal Disease, Metabolic Disease	diabetic complication	ADRA2A,ADRA2C,BRCA2,CACNA1B,CDS1,CRIP1,CTNNB1,PTPRO,SCN10A,SELE,SLC6A3,SLC7A11,SPOCK1	1.80E-03
Endocrine System Disorders, Gastrointestinal Disease, Metabolic Disease, Neurological Disease	diabetic neuropathy	ADRA2A,ADRA2C,CACNA1B,SCN10A,SLC6A3	2.87E-03
Energy Production, Lipid Metabolism, Nucleic Acid Metabolism, Small Molecule Biochemistry	oxidation of palmitoyl-coenzyme A	ACOX1,FABP1	6.07E-03
Energy Production, Lipid Metabolism, Small Molecule Biochemistry	beta-oxidation of long chain fatty acid	BID,Esrra,FABP1,PLIN1	9.34E-04
Energy Production, Lipid Metabolism, Small Molecule Biochemistry	beta-oxidation of palmitic acid	BID,Esrra,PLIN1	3.81E-03
Energy Production, Lipid Metabolism, Small Molecule Biochemistry	oxidation of long chain fatty acid	ACOX1,BID,Esrra,ESRRG,FABP1,PLIN1	4.35E-03
Energy Production, Lipid Metabolism, Small Molecule Biochemistry	beta-oxidation of fatty acid	ACOX1,BID,Esrra,FABP1,IRS2,PLIN1	7.94E-03
Gastrointestinal Disease, Hepatic System Disease	microvesicular hepatic steatosis	ACOX1,UPP1	3.70E-03
Gastrointestinal Disease, Hepatic System Disease, Inflammatory Disease	primary sclerosing cholangitis	CTGF,CTNNB1,CXCR4,FST,WNT5A	1.34E-03
Gastrointestinal Disease, Hepatic System Disease, Inflammatory Disease, Organismal Injury and Abnormalities	primary biliary cirrhosis	ABCC1,CTGF,CTNNB1,CXCR4,FLT3,FST,HLA-DQB1,HMGCR,IL12A,IL5,WNT5A	3.09E-05
Gastrointestinal Disease, Hepatic System Disease, Organismal Injury and Abnormalities	failure of liver	ADRA2A,ADRA2C,DUSP1,LARS,NR1I2,PDPK1,SLC7A11	2.48E-04
Gastrointestinal Disease, Hepatic System Disease, Organismal Injury and Abnormalities	cirrhosis of liver	ABCC1,CTGF,CTNNB1,CXCR4,FLT3,FST,HLA-DQB1,HMGCR,IL12A,IL5,SLC30A10,WNT5A	3.45E-04
Gastrointestinal Disease, Inflammatory Disease	stomatitis	FGFR2,SMAD7	6.07E-03
Gene Expression	transcription of RNA	AMPH,ARX,BARHL2,BHLHE22,BID,BRCA2,BTAF1,BTG1,C1orf85,CCNK,CDK5RAP3,CHD2,CREB3L1,CTBP2,CTGF,CTNNB1,CXCR4,DMAP1,DUSP1,EBF1,EIF4G2,ELF3,Esrra,ESRRG,FGFR2,FOSL2,FOXD1,FOXO3,Foxp1,FRAT1,FST,FXYD1,GNA12,HCFC1,HES1,HEY1,HIVEP2,HSPA8,HTATIP2,IL5,IRX4,KANK2,LITAF,LMO4,LOC257642,LZTS1,MAFG,MAML3,MAX,MED10,Meis1,MXI1,NAB1,NEUROG1,NFIC,NFYB,NGF,NOSTRIN,NPM1,NR1I2,NR2F1,NR5A2,NRG1,NTF3,OLIG3,PER1,POMC,PPM1D,P…	1.66E-06
Gene Expression	expression of RNA	AMPH,ARX,BARHL2,BHLHE22,BID,BRCA2,BTAF1,BTG1,C1orf85,CCNK,CD47,CDH2,CDK5RAP3,CHD2,CREB3L1,CTBP2,CTGF,CTIF,CTNNB1,CXCR4,DAPK1,DMAP1,DUSP1,EBF1,EIF4G2,ELF3,Esrra,ESRRG,FGFR2,FOSL2,FOXD1,FOXO3,Foxp1,FRAT1,FST,FXYD1,GLMN,GNA12,HCFC1,HES1,HEY1,HIVEP2,HSPA8,HTATIP2,IL5,IRX4,KANK2,LITAF,LMO4,LOC257642,LZTS1,MAFG,MAML3,MAX,MED10,Meis1,MXI1,NAB1,NACA,NEUROG1,NFIC,NFYB,NGF,NOSTRIN,NPM1,NR1I2,NR2F1,NR5A2,NR…	5.23E-06
Gene Expression	transcription of DNA	ARX,BARHL2,BHLHE22,BRCA2,C1orf85,CCNK,CDK5RAP3,CHD2,CREB3L1,CTBP2,CTNNB1,DMAP1,EBF1,ELF3,Esrra,ESRRG,FGFR2,FOSL2,FOXD1,FOXO3,Foxp1,FST,HCFC1,HES1,HEY1,HIVEP2,HSPA8,HTATIP2,IL5,IRX4,KANK2,LITAF,LMO4,LOC257642,LZTS1,MAML3,MAX,MED10,Meis1,MXI1,NAB1,NEUROG1,NFIC,NFYB,NOSTRIN,NR1I2,NR2F1,NR5A2,NRG1,NTF3,OLIG3,PER1,POMC,PRDM4,PRKD1,ROR2,RUNX1,RUNX2,RUNX3,RXRG,SERTAD2,SHOX2,SIX2,SLA2,SMAD7,SOX2,SPIC,TBX…	3.32E-05
Gene Expression	expression of DNA	ARX,BARHL2,BHLHE22,BRCA2,C1orf85,CCNK,CDK5RAP3,CHD2,CREB3L1,CTBP2,CTGF,CTNNB1,DMAP1,EBF1,ELF3,Esrra,ESRRG,FGFR2,FOSL2,FOXD1,FOXO3,Foxp1,FST,GLMN,HCFC1,HES1,HEY1,HIVEP2,HSPA8,HTATIP2,IL5,IRX4,KANK2,LITAF,LMO4,LOC257642,LZTS1,MAML3,MAX,MED10,Meis1,MXI1,NAB1,NEUROG1,NFIC,NFYB,NGF,NOSTRIN,NR1I2,NR2F1,NR5A2,NRG1,NTF3,OLIG3,PER1,POMC,PRDM4,PRKD1,ROR2,RUNX1,RUNX2,RUNX3,RXRG,SERTAD2,SHOX2,SIX2,SLA2,SMAD7…	3.40E-05
Gene Expression	activation of DNA endogenous promoter	ARX,BARHL2,C1orf85,CCNK,CDK5RAP3,CHD2,CREB3L1,CTNNB1,DMAP1,ELF3,Esrra,ESRRG,FGFR2,FOSL2,FOXD1,FOXO3,Foxp1,FST,HCFC1,HES1,HEY1,HTATIP2,IRX4,KANK2,LITAF,LMO4,MAML3,MAX,MED10,Meis1,MXI1,NEUROG1,NFIC,NR1I2,NR2F1,NR5A2,NTF3,OLIG3,PER1,POMC,PRDM4,PRKD1,RUNX1,RUNX2,RUNX3,RXRG,SHOX2,SIX2,SLA2,SMAD7,SOX2,SPIC,TBX18,TBX3,TWIST2,WNT5A	9.51E-05
Gene Expression	transactivation	AMPH,API5,BRCA2,CRIM1,CTGF,CTNNB1,CUL1,ESRRG,FKBP4,FOSL2,FOXO3,FRAT1,HCFC1,HES1,HTATIP2,KHDRBS3,LEMD3,LMO4,MAX,NAB1,NPM1,NR1I2,NR2F1,NR5A2,PER1,PTPRU,RIPK2,RUNX1,RUNX2,RXRG,SIAH1,SMAD7,SOX2,TFDP2,WNT5A	3.25E-04
Gene Expression	transactivation of RNA	AMPH,API5,BRCA2,CRIM1,CTNNB1,CUL1,ESRRG,FOSL2,FOXO3,FRAT1,HCFC1,HES1,HTATIP2,KHDRBS3,LEMD3,LMO4,MAX,NAB1,NPM1,NR1I2,NR2F1,NR5A2,PER1,PTPRU,RIPK2,RUNX1,RUNX2,RXRG,SIAH1,SMAD7,SOX2,TFDP2,WNT5A	4.06E-04
Gene Expression	binding of protein binding site	CTGF,EBF1,FOXO3,HEY1,HIVEP2,IL5,KITLG,MAX,NFIC,NGF,NR1I2,NR2F1,NR5A2,NRG1,POMC,RUNX1,RUNX2,TSHR	2.64E-03
Gene Expression	synthesis of rRNA	FST,LOC257642,NPM1	4.76E-03
Hair and Skin Development and Function, Nervous System Development and Function, Tissue Morphology	quantity of Merkel cells	NTF3,SOX2	6.07E-03
Hair and Skin Development and Function, Tissue Morphology	quantity of epidermal cells	CDK2AP1,NTF3,SOX2	7.05E-03
Hematological Disease	exhaustion of hematopoietic progenitor cells	BID,CTNNB1	3.70E-03
Hematological Disease	familial platelet disorder with predisposition to acute myelogenous leukemia	MYL9,RUNX1	3.70E-03
Hematological System Development and Function, Hematopoiesis, Tissue Development	development of bone marrow	CTNNB1,EBF1,FLT3,FST,HIVEP2,IL5,KITLG,NPM1,ROR2,SELE	1.55E-03
Hematological System Development and Function, Tissue Morphology	quantity of myeloid cells	ARHGDIA,BID,BRCA2,CD47,CXCR4,DUSP1,IL12A,IL5,KITLG,Meis1,MFAP5,NDFIP1,NPM1,NTF3,PLAC8,PPM1D,RIPK2,RUNX1,RUNX2,RUNX3,SELE,VTN,Zfp35	4.01E-04
Hematopoiesis	frequency of hematopoietic progenitor cells	CTNNB1,FUT8,KITLG,RUNX1	1.42E-03
Hematopoiesis	frequency of pre-B lymphocytes	FUT8,RUNX1	6.07E-03
Hereditary Disorder, Neurological Disease	familial episodic pain syndrome	SCN10A,TRPA1	1.88E-03
Hereditary Disorder, Neurological Disease	Tourette syndrome	ADRA2A,ADRA2C,CACNA1B,SCN10A,SLC1A1,SLC1A4	6.41E-03
Hereditary Disorder, Neurological Disease, Psychological Disorders	schizophreniform psychosis	ADRA2A,ADRA2C,GABRD,GABRG1,HMGCR,HTR1D	1.75E-03
Hereditary Disorder, Neurological Disease, Psychological Disorders	schizoaffective disorder	ADRA2A,ADRA2C,GABRD,GABRG1,HMGCR,HTR1D,SLC6A3,SLC7A11	2.82E-03
Hereditary Disorder, Neurological Disease, Psychological Disorders, Skeletal and Muscular Disorders	Huntington's Disease	ADRA2C,ARPP21,CDH2,CDS1,CPNE5,CREB3L1,CRIM1,CTGF,CTNNB1,CYTH1,ESRRG,ETFB,FKBP4,Foxp1,GABRD,GABRG1,GAD2,GPR83,HMGCR,HSPA5,HSPA8,LDHB,LIFR,NDUFA8,NEFL,NGF,NPM1,NREP,NTF3,PSAT1,RIPK2,RXRG,SCN10A,SGK1,SLC1A1,SLC1A4,SLC6A3,SOX2,ST8SIA1,STOM,TOMM20,TSN,UBAC1,ZBTB44	1.72E-07
Inflammatory Disease, Respiratory Disease	croup	ADRA2A,ADRA2C,SLC6A3	3.81E-03
Inflammatory Response, Tissue Development	inflammation of oral mucosa	ABCC1,SMAD7	1.88E-03
Lipid Metabolism, Molecular Transport, Small Molecule Biochemistry	transport of eicosanoid	ABCC1,ABCC6,SLCO3A1	1.69E-03
Lipid Metabolism, Molecular Transport, Small Molecule Biochemistry	excretion of bile acid	FABP1,NR1I2,SLC10A2	2.99E-03
Lipid Metabolism, Molecular Transport, Small Molecule Biochemistry	export of lipid	CYP46A1,FABP1,SEC13	5.84E-03
Lipid Metabolism, Molecular Transport, Small Molecule Biochemistry	accumulation of polyunsaturated fatty acids	ABCC1,ACOX1,NRG1	8.40E-03
Nervous System Development and Function	morphology of nervous system	ALS2,ARL6,ARX,BHLHE22,BID,CD47,CDH2,Clip1,CNTNAP1,CSTB,CTNNB1,CXCR4,DUSP1,EBF1,EDN3,EFHC1,ELOVL4,EPM2A,FGFR2,FST,HES1,HEY1,HLX,KLHL1,LIFR,LMO4,MAP1B,mir-124,NAB1,NEFL,NGF,NR2F1,NRG1,NTF3,OLIG3,PDPK1,PRX,ROR2,RXRG,SALL3,SLC6A3,SMPD3,ST8SIA4,UPP1,WNT5A	3.06E-04
Nervous System Development and Function	brain wave	BID,CSTB,EPM2A,KCNC2,PER1	1.76E-03
Nervous System Development and Function	abnormal morphology of nervous system	ALS2,ARL6,ARX,BHLHE22,BID,CD47,CNTNAP1,CSTB,CXCR4,DUSP1,EBF1,EFHC1,ELOVL4,EPM2A,FGFR2,FST,HES1,HEY1,HLX,KLHL1,LMO4,MAP1B,mir-124,NAB1,NEFL,NGF,NR2F1,NTF3,OLIG3,PRX,ROR2,RXRG,SALL3,SLC6A3,SMPD3,ST8SIA4,UPP1,WNT5A	3.45E-03
Nervous System Development and Function	development of enteric nervous system	HLX,NEFL,NTF3	3.81E-03
Nervous System Development and Function	growth of nerves	NRG1,NTF3	6.07E-03
Nervous System Development and Function	development of central nervous system	ARX,BARHL2,BRCA2,BTD,CDK5RAP3,CEP120,CTNNB1,CXCR4,FGFR2,FOXD1,FOXO3,HES1,HSD17B7,IRS2,LIN28A,MAP1B,mir-124,NEUROG1,NPM1,NR2F1,NRG1,NTF3,PDPK1,ROBO3,RUNX1,SLC6A3,SOX2,ST8SIA4,VTN,WNT5A	8.28E-03
Nervous System Development and Function, Organ Morphology, Organismal Development	abnormal morphology of cingulate gyrus	MAP1B,NR2F1	3.70E-03
Nervous System Development and Function, Organ Morphology, Organismal Development	abnormal morphology of corpus callosum	ARX,BHLHE22,MAP1B,NR2F1,ST8SIA4	4.43E-03
Nervous System Development and Function, Organ Morphology, Organismal Development	abnormal morphology of inferior olivary nucleus	MAP1B,OLIG3	6.07E-03
Nervous System Development and Function, Tissue Development	growth of fiber tract	NGF,NTF3	3.70E-03
Nervous System Development and Function, Tissue Morphology	quantity of neurons	ALS2,ARX,BARHL2,CXCR4,DUSP1,FGFR2,FST,HES1,LIFR,NEFL,NEUROG1,NGF,NR2F1,NTF3,POMC,RUNX3,SLC1A1,SLC6A3,ST8SIA4,TRPA1,WNT5A	1.89E-04
Nervous System Development and Function, Tissue Morphology	quantity of central nervous system cells	ALS2,CTNNB1,CXCR4,FST,HES1,IRS2,LIFR,NGF,NTF3,POMC,SLC6A3,SMPD3,ST8SIA4	2.09E-04
Nervous System Development and Function, Tissue Morphology	quantity of GABAergic neurons	ARX,FGFR2,NEUROG1,NTF3	2.41E-04
Nervous System Development and Function, Tissue Morphology	morphology of nervous tissue	ALS2,ARX,BID,CD47,CDH2,Clip1,CNTNAP1,CSTB,CXCR4,DUSP1,EDN3,EPM2A,FST,HES1,HLX,LIFR,MAP1B,mir-124,NEFL,NGF,NR2F1,NRG1,NTF3,OLIG3,ROR2,ST8SIA4,UPP1,WNT5A	4.39E-04
Nervous System Development and Function, Tissue Morphology	quantity of brain cells	ALS2,CTNNB1,CXCR4,FST,HES1,IRS2,NTF3,POMC,SLC6A3,SMPD3,ST8SIA4	6.10E-04
Nervous System Development and Function, Tissue Morphology	quantity of sensory neurons	CXCR4,FST,HES1,NGF,NR2F1,NTF3,RUNX3,SLC1A1	6.62E-04
Nervous System Development and Function, Tissue Morphology	quantity of interneurons	ARX,CXCR4,NGF,NR2F1,NTF3	8.57E-04
Nervous System Development and Function, Tissue Morphology	quantity of muscle sensory neurons	NTF3,RUNX3	1.88E-03
Nervous System Development and Function, Tissue Morphology	quantity of neuroepithelial cells	CTNNB1,NTF3,SOX2	3.81E-03
Neurological Disease	Movement Disorders	ADRA2A,ADRA2C,ARL6IP5,ARPP21,ARX,BID,BTD,CACNA1B,CDH2,CDS1,CNTNAP1,CPNE5,CREB3L1,CRIM1,CSTB,CTGF,CTIF,CTNNB1,CYTH1,EFHC1,ELOVL4,EPM2A,ESRRG,ETFB,FKBP4,Foxp1,GABRD,GABRG1,GAD2,GPR83,HIGD1A,HMGCR,HSPA5,HSPA8,HTR1D,KCNC2,KLHL1,LDHB,LIFR,MAP1B,NAB1,NDUFA8,NEFL,NGF,NPM1,NREP,NRG1,NTF3,PDE6A,PDPK1,PRX,PSAT1,PTPRR,RIPK2,RUNX3,RXRG,SCN10A,SELE,SGK1,SLC1A1,SLC1A4,SLC30A10,SLC6A3,SLC9A1,SOX2,ST8SIA1,ST8SIA…	7.86E-09
Neurological Disease	neurological signs	ADRA2A,ADRA2C,ARPP21,ARX,CACNA1B,CDH2,CDS1,CPNE5,CREB3L1,CRIM1,CTGF,CTNNB1,CYTH1,ESRRG,ETFB,FKBP4,FOXO3,Foxp1,GABRD,GABRG1,GAD2,GPR83,HMGCR,HSPA5,HSPA8,HTR1D,LDHB,LIFR,NDUFA8,NEFL,NGF,NPM1,NREP,NTF3,PSAT1,RIPK2,RXRG,SCN10A,SGK1,SLC1A1,SLC1A4,SLC6A3,SOX2,ST8SIA1,STOM,TOMM20,TSN,UBAC1,ZBTB44	4.18E-08
Neurological Disease	dyskinesia	ADRA2A,ADRA2C,ARPP21,CACNA1B,CDH2,CDS1,CPNE5,CREB3L1,CRIM1,CTGF,CTNNB1,CYTH1,ESRRG,ETFB,FKBP4,Foxp1,GABRD,GABRG1,GAD2,GPR83,HMGCR,HSPA5,HSPA8,HTR1D,LDHB,LIFR,NDUFA8,NEFL,NGF,NPM1,NREP,NTF3,PSAT1,RIPK2,RXRG,SCN10A,SGK1,SLC1A1,SLC1A4,SLC6A3,SOX2,ST8SIA1,STOM,TOMM20,TSN,UBAC1,ZBTB44	7.20E-08
Neurological Disease	epilepsy	ABCC1,ANKRD6,ARX,C1QB,CACNA1B,CHD2,CSTB,CXCR4,DUSP1,EFHC1,EPM2A,GABRD,GABRG1,GAD2,HES1,HSPA8,IER2,KCNC2,MCM6,NGF,SCN10A,SLC1A1,SLC6A3,SLC9A1,TRPC7	3.31E-06
Neurological Disease	seizure disorder	ABCC1,AMPH,ANKRD6,ARX,BID,C1QB,CACNA1B,CHD2,CSTB,CXCR4,DUSP1,EFHC1,EPM2A,GABRD,GABRG1,GAD2,GRM7,HES1,HSPA8,IER2,KCNC2,MAP1B,MCM6,NGF,NR2F1,NRG1,RNF144A,SCN10A,SLC1A1,SLC6A3,SLC9A1,ST8SIA1,ST8SIA4,TRPC7	4.20E-06
Neurological Disease	epileptic seizure	ANKRD6,ARX,C1QB,CACNA1B,CSTB,CXCR4,DUSP1,GABRD,GABRG1,HES1,HSPA8,IER2,KCNC2,MCM6,SLC1A1,SLC9A1	1.89E-05
Neurological Disease	seizures	AMPH,ANKRD6,ARX,BID,C1QB,CACNA1B,CSTB,CXCR4,DUSP1,EFHC1,GABRD,GABRG1,GAD2,GRM7,HES1,HSPA8,IER2,KCNC2,MAP1B,MCM6,NR2F1,NRG1,RNF144A,SCN10A,SLC1A1,SLC9A1,ST8SIA1,ST8SIA4	5.56E-05
Neurological Disease	myoclonus	ARX,BID,CSTB,EFHC1,EPM2A,GAD2,KCNC2	1.08E-04
Neurological Disease	myoclonic seizure	ARX,CACNA1B,CSTB,GABRD,GABRG1	2.34E-04
Neurological Disease	multiple system atrophy	ADRA2A,ADRA2C,SCN10A,SLC1A1,SLC1A4,SLC6A3	4.08E-04
Neurological Disease	neuropathy of sensory nerve	NGF,NTF3	6.39E-04
Neurological Disease	spastic quadriplegia	ARX,ELOVL4	6.39E-04
Neurological Disease	hypoalgesia	NGF,NTF3,SCN10A,SLC1A1,TRPA1	7.29E-04
Neurological Disease	progressive motor neuropathy	ADRA2A,ADRA2C,ALS2,ARL6IP5,ARPP21,CACNA1B,CD47,CREB3L1,CTIF,FBLN1,GABRD,GABRG1,GAD2,HIGD1A,HLA-DQB1,HMGCR,HSPA5,LDHB,MAP1B,mir-124,NEFL,NRG1,SCN10A,SGK1,SLC1A1,SLC1A4,SLC6A3,ST8SIA4,ZFP64	1.50E-03
Neurological Disease	gait disturbance	ARX,BTD,CSTB,KLHL1,MAP1B,NGF,NTF3,PRX,PTPRR,SLC6A3	3.33E-03
Neurological Disease	ataxia	ARX,BID,CNTNAP1,CSTB,ELOVL4,EPM2A,KLHL1,MAP1B,NTF3,PDE6A,RUNX3,SCN10A,SLC1A1,SLC1A4,SLC9A1	3.95E-03
Neurological Disease	generalized seizures	AMPH,ARX,CACNA1B,GABRD,GABRG1,GAD2,KCNC2	4.72E-03
Neurological Disease	dystonia	ADRA2A,ADRA2C,ARX,NTF3,SLC30A10,SLC6A3	5.11E-03
Neurological Disease	juvenile myoclonic epilepsy	EFHC1,GABRD	6.07E-03
Neurological Disease	tonic-clonic seizure	ARX,CACNA1B,GABRD,GABRG1,GAD2,KCNC2	7.41E-03
Neurological Disease	cognitive impairment	ADRA2A,ADRA2C,ARX,CTNNB1,ELOVL4,FGFR2,FOXO3,HCFC1,HMGCR,HTR1D,NGF,NTF3,SCN10A,SLC1A1,SLC1A4,SLC6A3,SRD5A3	7.52E-03
Neurological Disease	sedation	ADRA2A,ADRA2C,GABRD,GABRG1	8.30E-03
Neurological Disease, Organismal Injury and Abnormalities	thermal hyperalgesia	ACPP,CACNA1B,KCNJ2,NGF,PRX,THBS4,TRPA1	4.06E-05
Neurological Disease, Organismal Injury and Abnormalities	hyperalgesia	ACPP,CACNA1B,KCNJ2,NGF,PRX,SCN10A,SGK1,THBS4,TRPA1	1.86E-04
Neurological Disease, Organismal Injury and Abnormalities	hyperesthesia	ACPP,CACNA1B,KCNJ2,NGF,PRX,SCN10A,SGK1,SLC1A1,THBS4,TRPA1	3.57E-04
Neurological Disease, Organismal Injury and Abnormalities	cold hyperalgesia	NGF,TRPA1	1.88E-03
Neurological Disease, Organismal Injury and Abnormalities	subarachnoid aneurysmal hemorrhage	ADRA2A,ADRA2C	3.70E-03
Neurological Disease, Organismal Injury and Abnormalities	allodynia	ACPP,PRX,SLC1A1,THBS4,TRPA1	5.39E-03
Neurological Disease, Psychological Disorders	disorder of basal ganglia	ADRA2A,ADRA2C,ARL6IP5,ARPP21,CACNA1B,CDH2,CDS1,CPNE5,CREB3L1,CRIM1,CTGF,CTIF,CTNNB1,CYTH1,ESRRG,ETFB,FKBP4,Foxp1,GABRD,GABRG1,GAD2,GPR83,HIGD1A,HMGCR,HSPA5,HSPA8,LDHB,LIFR,MAP1B,NDUFA8,NEFL,NGF,NPM1,NREP,NRG1,NTF3,PSAT1,RIPK2,RXRG,SCN10A,SGK1,SLC1A1,SLC1A4,SLC30A10,SLC6A3,SOX2,ST8SIA1,ST8SIA4,STOM,TOMM20,TSN,UBAC1,ZBTB44	3.03E-07
Neurological Disease, Psychological Disorders	major depression	ADRA2A,ADRA2C,BTD,BTG1,CCIN,FKBP4,GABRD,GABRG1,GRM3,HTR1D,NRG1,NUPR1,SGK1,SLC6A3	7.22E-04
Neurological Disease, Psychological Disorders	bipolar depression	ADRA2A,ADRA2C,GABRD,GABRG1,GAD2,HTR1D	2.83E-03
Neurological Disease, Psychological Disorders	mania	ADRA2A,ADRA2C,GABRD,GABRG1,GAD2,HTR1D	3.10E-03
Neurological Disease, Psychological Disorders	Sleep Disorders	ADRA2A,ADRA2C,CACNA1B,EDN3,GABRD,GABRG1,HLA-DQB1,SLC6A3	3.20E-03
Neurological Disease, Psychological Disorders	dyssomnia	ADRA2A,ADRA2C,CACNA1B,GABRD,GABRG1,HLA-DQB1,SLC6A3	3.32E-03
Neurological Disease, Psychological Disorders	postoperative delirium	ADRA2A,ADRA2C	3.70E-03
Neurological Disease, Psychological Disorders	bipolar disorder	ADRA2A,ADRA2C,ANKRD6,DLAT,EYA3,GABRD,GABRG1,GAD2,GRIK4,GRM3,HSPA5,HTR1D,NEFL,NRG1,PTPRU,SLC1A1,SLC6A3,TRDN	4.66E-03
Neurological Disease, Psychological Disorders	pervasive developmental disorder	ADRA2A,ADRA2C,ARX,GAD2,SCN10A,SLC1A1,SLC1A4,SLC6A3	5.81E-03
Neurological Disease, Psychological Disorders	Attention Deficit Disorders	ADRA2A,ADRA2C,ARX,GABRD,GABRG1,SLC6A3	6.41E-03
Neurological Disease, Psychological Disorders	Schizophrenia	ADRA2A,ADRA2C,AMPH,CNTNAP1,DUSP1,EBF1,FXYD1,GABRD,GABRG1,GAD2,GRIK4,GRM3,GRM7,HMGCR,HTR1D,LMO4,NEFL,NREP,NRG1,NTF3,PHTF2,RAB32,RCAN2,RXRG,SLC1A1,SLC6A3,SLC7A11	6.77E-03
Neurological Disease, Psychological Disorders	insomnia	ADRA2A,ADRA2C,CACNA1B,GABRD,GABRG1,SLC6A3	7.41E-03
Neurological Disease, Skeletal and Muscular Disorders	neuromuscular disease	ADRA2A,ADRA2C,ARL6IP5,ARPP21,CACNA1B,CD47,CDH2,CDS1,CPNE5,CREB3L1,CRIM1,CTGF,CTIF,CTNNB1,CYTH1,ESRRG,ETFB,FKBP4,Foxp1,GABRD,GABRG1,GAD2,GPR83,HIGD1A,HLA-DQB1,HMGCR,HSPA5,HSPA8,LDHB,LIFR,MAP1B,NDUFA8,NEFL,NGF,NPM1,NREP,NRG1,NTF3,PSAT1,RIPK2,RXRG,SCN10A,SGK1,SLC1A1,SLC1A4,SLC6A3,SOX2,ST8SIA1,ST8SIA4,STOM,TOMM20,TSN,UBAC1,ZBTB44	6.08E-06
Nutritional Disease	obesity	ACOX1,ADRA2A,ADRA2C,ARX,CACNA1B,CEACAM1,CXCR4,DUSP1,Esrra,GABRD,GABRG1,GAD2,GHSR,HMGCR,HTR1D,IRS2,PLIN1,POMC,RIPK2,RXRG,SERTAD2,SHOX2,SLC6A3,SPTLC1	6.96E-03
Ophthalmic Disease	ocular motility disorder	ADRA2A,ADRA2C,ARX,ROBO3,SCN10A,SLC1A1,SLC1A4,SLC6A3	3.42E-04
Ophthalmic Disease	strabismus	ADRA2A,ADRA2C,SCN10A	8.19E-04
Ophthalmic Disease	exfoliative glaucoma	CLTC,FBN1,LOXL1	7.05E-03
Organ Morphology, Skeletal and Muscular System Development and Function	size of bone	BTD,CD47,CTGF,CTNNB1,CTSK,Esrra,FGFR2,LIFR,MFAP5,NACA,OSCAR,PER1,ROR2,RUNX2,SLC6A3	6.25E-03
Organismal Development	length of tail	FST,ROR2,WNT5A	1.61E-05
Organismal Development	abnormal morphology of thoracic cavity	ARHGDIA,BID,CDH2,CTGF,CTSK,CXCR4,DUSP1,EPM2A,FBLN1,FBN1,FGFR2,Foxp1,FUT8,HES1,HEY1,HIVEP2,HLX,HSD17B7,IRX4,ITGB6,LOXL1,MAML3,MTERF4,NTF3,PDCD10,PDPK1,PLXND1,PPM1D,PRSS16,RCAN2,ROR2,RUNX1,RUNX2,SELE,SHOX2,SMAD7,TGFBR3,WNT5A	5.64E-05
Organismal Development	abnormal morphology of body cavity	ACOX1,ARHGDIA,BID,BRCA2,CD47,CDH2,CTGF,CTSK,CXCR4,DAZ2,DUSP1,EPM2A,FBLN1,FBN1,FGFR2,FOXO3,Foxp1,FUT8,HES1,HEY1,HIVEP2,HLA-DQB1,HLX,HSD17B7,IRS2,IRX4,ITGB6,LIMS1,LOXL1,MAML3,MGMT,MTERF4,MXI1,NKD1,Nkx6-3,NR5A2,NTF3,NUPR1,PDCD10,PDPK1,PLIN1,PLXND1,PPM1D,PRSS16,RCAN2,ROR2,RUNX1,RUNX2,SALL3,SELE,SHOX2,SIAH1,SLC4A4,SMAD7,SMPD3,TBX3,TGFBR3,WASH1,WNT5A	6.28E-05
Organismal Development	morphology of body cavity	ACOX1,ARHGDIA,BID,BRCA2,CD47,CDH2,CTGF,CTSK,CXCR4,DAZ2,DUSP1,EPM2A,Esrra,FBLN1,FBN1,FGFR2,FOXO3,Foxp1,FUT8,HES1,HEY1,HIVEP2,HLA-DQB1,HLX,HSD17B7,IRS2,IRX4,ITGB6,LIMS1,LOXL1,MAML3,MGMT,MTERF4,MXI1,NKD1,Nkx6-3,NR5A2,NTF3,NUPR1,PDCD10,PDPK1,PLIN1,PLXND1,PPM1D,PRSS16,RCAN2,ROR2,RUNX1,RUNX2,SALL3,SELE,SHOX2,SIAH1,SLC4A4,SMAD7,SMPD3,TBX3,TGFBR3,TMOD1,WASH1,WNT5A	7.33E-05
Organismal Development	growth of organism	ABCC1,ACOX1,ACSS1,ANKRD6,ARX,BRCA2,CTNNB1,CUL1,EDN3,FGFR2,FOSL2,Foxp1,FUT8,GHSR,GNA12,HES1,HSPA5,IL12A,IRS2,KITLG,LIMS1,MAFG,MAP1B,MAX,MXI1,NFIC,NGF,NRG1,NTF3,Paxip1,PDPK1,PLS3,REV3L,RXRG,SHOX2,SIAH1,SLC30A5,SLC6A3,SNX2,SOX2,ST8SIA4,TBX18,TSHR,WNT5A	3.65E-04
Organismal Development	length of body region	FKBP4,FST,ROR2,WNT5A	2.06E-03
Organismal Development	mass of fetal organism	BRCA2,ELOVL4,FST,LIN28A,TNIP1	4.43E-03
Organismal Development	size of body	ACOX1,ARL6IP5,BRCA2,CTSK,CXCR4,DUSP1,EBF1,Esrra,FBLN1,FGFR2,FKBP4,FST,GAD2,GHSR,HES1,HEY1,IRS2,LIN28A,MAP1B,NAB1,NFIC,NGF,NTF3,PER1,POMC,PPM1D,PTP4A3,RUNX1,RUNX2,SIAH1,SLC10A2,SLC14A2,SLC30A5,SLC4A4,SLC6A3,SLC9A1,SMAD7,SMPD3,SNX2,ST8SIA4,TBX3,TSHR,WNT5A	5.22E-03
Organismal Development	size of animal	CTBP2,CXCR4,ELOVL4,FST,HLX,IRS2,Meis1,PPM1D,REV3L,RUNX2,SMAD7,TNIP1	5.27E-03
Organismal Development	morphology of head	ABCC6,ALS2,ARL6,ARX,BHLHE22,BID,CDK2AP1,CSTB,CTGF,CTNNB1,CTSK,CXCR4,EBF1,EFHC1,ELOVL4,FGFR2,FST,HES1,HEY1,IRS2,KCNJ2,KLHL1,LMO4,MAP1B,mir-124,NFIC,NR2F1,NTF3,OLIG3,ROR1,ROR2,RUNX2,RXRG,SALL3,SLC4A4,SLC6A3,SMAD7,SMPD3,SNX2,ST8SIA4,UPP1,WNT5A	5.60E-03
Organismal Development	oversecretion of mucus	IL5,RIPK2,RUNX3	5.84E-03
Organismal Development	abnormal morphology of head	ABCC6,ALS2,ARL6,ARX,BHLHE22,BID,CDK2AP1,CSTB,CTGF,CTSK,CXCR4,EBF1,EFHC1,ELOVL4,FGFR2,FST,HES1,HEY1,IRS2,KCNJ2,KLHL1,LMO4,MAP1B,mir-124,NFIC,NR2F1,NTF3,OLIG3,ROR1,ROR2,RUNX2,RXRG,SALL3,SLC4A4,SLC6A3,SMPD3,SNX2,ST8SIA4,UPP1,WNT5A	5.95E-03
Organismal Development, Skeletal and Muscular System Development and Function	morphology of hindlimb	CD47,FGFR2,FST,MAP1B,TBX3	2.87E-03
Organismal Development, Skeletal and Muscular System Development and Function	abnormal morphology of limb	CD47,CTGF,CTSK,ELOVL4,FGFR2,FST,MAP1B,ROR1,ROR2,RUNX2,SMPD3,TBX3,TGFBR3,WNT5A	5.10E-03
Organismal Injury and Abnormalities	Edema	ADRA2A,ADRA2C,CRIM1,CXCR4,DUSP1,FOXO3,Foxp1,HLX,IL5,ITGB6,NR5A2,NTF3,RASA3,ROR1,ROR2,SELE,SHOX2,SMAD7,TBX3,TRPA1,UPP1,VTN	8.69E-04
Organismal Injury and Abnormalities	scarring of cornea	BID,CSTB	1.88E-03
Organismal Injury and Abnormalities	hydrops fetalis	CXCR4,Foxp1,HLX,ROR1,ROR2	3.59E-03
Organismal Injury and Abnormalities	quantity of follicular cyst	CTNNB1,NGF	3.70E-03
Organismal Injury and Abnormalities	hot flashes	ADRA2A,ADRA2C,CACNA1B,SLC6A3	7.41E-03
Organismal Injury and Abnormalities, Renal and Urological Disease	contrast induced nephropathy	FABP1,HMGCR	1.88E-03
Organismal Injury and Abnormalities, Reproductive System Disease	endometriosis	BRCA2,CCNK,CTGF,CXCR4,DUSP1,FBN1,Flt1/LOC100911280,FOSL2,FST,GALNT4,HSD17B7,IRS2,LOXL1,NDUFAF5,PTPRR,REV3L,SELE,SGK1,SLC1A1,SLC1A4,SLC6A3,SLC9A1,SMAD7,TMSB10/TMSB4X	1.35E-03
Organismal Injury and Abnormalities, Reproductive System Disease	priapism	ADRA2A,ADRA2C,SLC6A3	4.76E-03
Organismal Injury and Abnormalities, Skeletal and Muscular Disorders	myalgia	ADRA2A,ADRA2C,CACNA1B,GABRD,GABRG1,NGF,SLC6A3	1.03E-03
Organismal Injury and Abnormalities, Skeletal and Muscular Disorders	fibromyalgia	ADRA2A,ADRA2C,CACNA1B,GABRD,GABRG1,SLC6A3	3.38E-03
Organismal Survival	organismal death	ABCC1,ACRBP,ACSS1,ADRA2A,ADRA2C,AMPH,Anp32e,ARHGDIA,ARX,BID,BRCA2,CAP1,CCNK,CD47,CDH2,CNTNAP1,CRIM1,CTGF,CTNNB1,CUL1,CXCR4,DDAH1,DUSP1,EBF1,EDN3,EIF4G2,ELOVL4,ESRRG,FBLN1,FBN1,FERMT2,FGFR2,FKBP4,FLT3,FOSL2,FOXO3,Foxp1,FST,FUT8,GABRD,GAD2,GNA12,HES1,HEY1,HLX,HMGCR,HS3ST1,HSD17B7,HSPA5,IL12A,IRS2,KCNJ2,KITLG,LEMD3,LIFR,LIMS1,LIN28A,LMO4,MAFG,MAML3,MAP1B,MAX,MGMT,mir-124,MTERF4,MXI1,NAB1,NFIC,NGF,NO…	3.29E-07
Organismal Survival	survival of organism	ABCC1,ADRA2A,ADRA2C,ARHGDIA,BID,BRCA2,CCNK,CD47,CTGF,CTNNB1,DUSP1,Esrra,FBN1,FLT3,FST,FUT8,GNA12,GORASP2,HTATIP2,IL12A,ITGB6,KITLG,LITAF,MGMT,NPM1,NRG1,NTF3,PDPK1,PPM1D,PTP4A3,RIPK2,RUNX1,SELE,STXBP5,TREM1,VPS4A	2.61E-03
Organismal Survival	death of perinatal stage organism	CTNNB1,CXCR4,Foxp1,LIFR,LIMS1,MAFG,TWIST2	4.12E-03
Psychological Disorders	panic disorder	ADRA2A,ADRA2C,GABRD,GABRG1,HTR1D,SLC6A3	4.70E-04
Psychological Disorders	drug abuse	ADRA2A,ADRA2C,GABRD,GABRG1,GAD2,SLC6A3	1.13E-03
Psychological Disorders	generalized anxiety disorder	ADRA2A,ADRA2C,GABRD,GABRG1,HTR1D,SLC6A3	1.41E-03
Psychological Disorders	schizotypal personality disorder	ADRA2A,ADRA2C	1.88E-03
Psychological Disorders	dysthymia	ADRA2A,ADRA2C,SLC6A3	3.81E-03
Psychological Disorders	Mood Disorders	ADRA2A,ADRA2C,ANKRD6,BTD,BTG1,CCIN,DLAT,EYA3,FKBP4,GABRD,GABRG1,GAD2,GRIK4,GRM3,HSPA5,HTR1D,NEFL,NRG1,NUPR1,PTPRU,SGK1,SLC1A1,SLC6A3,TRDN	5.84E-03
Psychological Disorders	depressive disorder	ADRA2A,ADRA2C,BTD,BTG1,CCIN,FKBP4,GABRD,GABRG1,GAD2,GRM3,HTR1D,NRG1,NUPR1,SGK1,SLC6A3	6.44E-03
Renal and Urological System Development and Function, Reproductive System Development and Function	development of genitourinary system	ACOX1,ACRBP,ADAM28,ADRA2A,ADRA2C,AMPH,ARHGDIA,ARX,BRCA2,CSTF2T,CTGF,CTNNB1,CXCR4,DAZ2,FBLN1,FBN1,FGFR2,FKBP4,FOXD1,FOXO3,FST,GALNTL5,IRS2,KHDRBS3,KITLG,LIFR,LIN28A,LMO4,NGF,NR5A2,NRG1,NUPR1,PDPK1,PPM1D,RRAS2,SBF1,SIAH1,SIX2,SLC14A2,SLC6A3,SMPD3,SOX2,TBX3,TMSB10/TMSB4X,WNT5A	1.09E-03
Renal and Urological System Development and Function, Reproductive System Development and Function	development of reproductive system	ACOX1,ACRBP,ADAM28,ADRA2A,ADRA2C,AMPH,ARHGDIA,BRCA2,CSTF2T,CTGF,CTNNB1,CXCR4,DAZ2,FGFR2,FKBP4,FOXO3,FST,GALNTL5,IRS2,KHDRBS3,KITLG,LIFR,LIN28A,LMO4,NGF,NR5A2,NRG1,NUPR1,PPM1D,SBF1,SIAH1,SLC6A3,SMPD3,SOX2,TBX3,TMSB10/TMSB4X,WNT5A	2.51E-03
Reproductive System Development and Function	premature senescence of reproductive system	FOXO3,KITLG,PER1	4.76E-03
Reproductive System Development and Function, Tissue Morphology	quantity of primordial germ cells	CXCR4,LIN28A,ROR2,WNT5A	2.88E-03
Respiratory System Development and Function	abnormal morphology of conducting airway	CTGF,Foxp1,FUT8,LOXL1	9.34E-04
Respiratory System Development and Function	abnormal morphology of respiratory system	BID,CDK2AP1,CTGF,CTSK,DUSP1,FBLN1,FBN1,FGFR2,Foxp1,FST,FUT8,HES1,HLX,ITGB6,LOXL1,ROR2,RUNX2,SALL3,SELE,WNT5A	1.44E-03
Respiratory System Development and Function	respiratory system development	BID,CTGF,CTNNB1,CTSK,DUSP1,FBLN1,FBN1,FGFR2,Foxp1,FUT8,HES1,HLX,ITGB6,LOXL1,ROR1,ROR2,SELE,SOX2,WNT5A	4.65E-03
Skeletal and Muscular Disorders	skelatal muscle spasticity	ADRA2A,ADRA2C,GABRD,GABRG1	7.41E-03
Skeletal and Muscular System Development and Function	abnormal morphology of axial skeleton	BRCA2,CTGF,CTSK,FBN1,FGFR2,FOSL2,PLXND1,ROR2,RUNX2,SLC30A5,TBX3,TGFBR3,WNT5A	4.11E-03
Skeletal and Muscular System Development and Function, Tissue Development	cartilage development	CTGF,CTNNB1,Esrra,PER1,ROR2,RUNX2,RXRG,SHOX2,SIX2,WNT5A	3.01E-03
Tissue Development	formation of epithelial tissue	CEACAM1,CTGF,FGFR2,FOXO3,NEUROG1,RUNX2,SELE,SOX2,VTN	1.21E-03
Tissue Development	deposition of extracellular matrix	CTSK,FERMT2,FOSL2,THBS4	2.88E-03
Tissue Development	morphogenesis of embryonic epithelial tissue	CTNNB1,FGFR2,TBX18	2.99E-03
Tissue Development	growth of cartilage tissue	CTGF,FGFR2,FOSL2,LEPROT,RUNX2,SIX2,WNT5A	4.72E-03
Tissue Development	adhesion of extracellular matrix	CTGF,CTNNB1,FERMT2,LIMS1,PLXND1,TNN,VTN	6.12E-03
Tissue Morphology	quantity of cells	ALS2,ARHGDIA,ARX,BARHL2,BID,BLK,BRCA2,CD47,CDK2AP1,CDK5RAP3,CREB3L1,CTGF,CTNNB1,CTSK,CXCR4,DAZ2,DUSP1,EBF1,EDN3,Esrra,ESRRG,FABP1,FGFR2,FLT3,FOSL2,FOXO3,Foxp1,FST,GAD2,GNA12,GPR83,GUCA2A,HES1,HEY1,HIVEP2,HLA-DQB1,IL12A,IL5,IRS2,ITGB6,KITLG,LIFR,LIN28A,LITAF,LZTS1,Meis1,MFAP5,MGMT,mir-124,MYL9,NACA,NDFIP1,NEFL,NEUROG1,NGF,NPM1,NR2F1,NRG1,NTF3,OSCAR,PER1,PLAC8,POMC,PPM1D,RIPK2,ROR2,RUNX1,RUNX2,RUNX…	1.86E-05
Tissue Morphology	quantity of epithelial cells	CDK2AP1,CREB3L1,CTNNB1,FGFR2,GUCA2A,HES1,KITLG,NR2F1,NTF3,SOX2	1.15E-03
Tissue Morphology	morphology of extraembryonic tissue	ADRA2A,ADRA2C,BRCA2,CDH2,FGFR2,HSD17B7,MAML3,Paxip1,PDPK1,SNX2,TBX3,TMOD1,TRA2B,WASH1	2.35E-03
Tissue Morphology	abnormal morphology of extraembryonic tissue	ADRA2A,ADRA2C,BRCA2,CDH2,FGFR2,HSD17B7,MAML3,Paxip1,PDPK1,SNX2,TBX3,TRA2B,WASH1	4.27E-03
Tissue Morphology	abnormal morphology of embryonic tissue	BRCA2,CDH2,CTGF,CTNNB1,CXCR4,EIF4G2,FERMT2,FGFR2,HES1,HEY1,HSD17B7,LIMS1,LMO4,MAML3,MAX,NPM1,NR5A2,NTF3,OLIG3,Paxip1,PDPK1,PLXND1,REV3L,ROR2,RUNX2,SHOX2,SMAD7,ST8SIA4,TBX3,WNT5A	4.36E-03
Tissue Morphology	abnormal morphology of egg cylinder	FGFR2,LIMS1,Paxip1	7.05E-03
