# Supplementary material for: DNA Methylation Signature of Post-injury Neointimal Cells During Vascular Remodeling in the Rat Balloon Injury Model
Source: Mol Biol (Los Angel). Author manuscript; Available in PMC 2016 Nov 15. (PMC5110257; doi:10.4172/2168-9547.1000163)
Supplement: Suppl Table 7 [file NIHMS796171-supplement-Suppl_Table_7.xlsx]

## Sheet: Table 7-SMC and Stem cell DMRs 
Table 7- Top hits for cardiovascular and stem cell related genes in the DMRs between neointimal cells and residential VSMC.
Categories	Diseases or Functions Annotation	Genes
Cardiovascular System Development and Function, Tissue Development	aggregation of ventricular myocytes	CDH2,CTNNB1,WNT5A
Cell Death and Survival, Cellular Development, Cellular Function and Maintenance, Cellular Growth and Proliferation	self-renewal of stem cells	HES1,SOX2,ST8SIA1,TBX3,WNT5A
Cell Death and Survival, Cellular Development, Cellular Function and Maintenance, Hematopoiesis, Tissue Development	self-renewal of bone marrow cells	CTNNB1,FOXO3,KITLG,Meis1,NPM1
Cellular Development	differentiation of cells	ADRA2C,AMOTL2,ARHGAP26,ARPP21,ARX,BARHL2,BHLHE22,BLK,BRCA2,BTG1,CD47,CDH2,CDK2AP1,CDK5RAP3,CEACAM1,CLTC,CREB3L1,CRIP1,CTBP2,CTGF,CTNNB1,CTSK,CXCR4,Dmd,DUSP1,EBF1,EDN3,EIF4G2,ELF3,Esrra,ESRRG,FAF1,FGFR2,FLT3,FOSL2,FOXO3,Foxp1,FST,GHSR,GLMN,GNA12,HES1,HEY1,HIVEP2,HLA-DQB1,HLX,HSPA5,IARS,IL12A,IL5,IRS2,KITLG,LEMD3,LIFR,LIMS1,LIN28A,LMO4,MAFG,MAP1B,MAX,Meis1,mir-124,NAB1,NDFIP1,NEFL,NEUROG1,NFIC,NGF,…
Cellular Development	differentiation of stem cells	CDK2AP1,CTNNB1,EIF4G2,FGFR2,HES1,IL5,KITLG,LIN28A,NEUROG1,NGF,NRG1,NTF3,RUNX1,RUNX2,RUNX3,SOX2
Cellular Development, Embryonic Development, Organismal Development	differentiation of embryonic cells	CDK2AP1,EDN3,EIF4G2,FGFR2,KITLG,LIFR,LIMS1,NGF,NRG1,RUNX1,RUNX2,SOX2,TBX18
Cellular Development, Skeletal and Muscular System Development and Function	differentiation of muscle cell lines	ARHGAP26,CXCR4,FGFR2,LEMD3,NRG1,RASA3,RIPK2,RRAS2,SBF1,SMAD7,ST8SIA4,TBX3,WNT5A
Cellular Function and Maintenance	maintenance of stem cells	HES1,LIN28A,SOX2,TBX3
Cellular Movement, Embryonic Development	migration of embryonic cells	CDH2,EDN3,FKBP4,KITLG,NRG1,PDPK1,SEMA6D,VTN
